# Supplementary material for: Tracing fluid infiltration into oceanic crust up to ultra-high-pressure conditions
Source: Contrib Mineral Petrol. 2023 Oct 19;178(11):79. doi: 10.1007/s00410-023-02060-6 (PMC11008078; doi:10.1007/s00410-023-02060-6)
Supplement: Supplementary file 2 — Supplementary file2 (XLSX 144 KB) [file 410_2023_2060_MOESM2_ESM.xlsx]

## Sheet: T1S_Grt_MajorEl
Supplementary Table 1S. Garnet major element analyses by EPMA. Major element oxide abundances are in wt%, and garnet normative compositions in mol%. Elemental abundances below detection limit are not shown. Andradite component estimated based on stoichiometry, as Fe3+/Fe2+ ratios was not measured.
	Zone	SiO2	TiO2	Al2O3	Cr2O3	FeO	MnO	MgO	CaO	Total	Py	Alm	Grs	Sps	Uv	And	Ca-Ti Gt
Eclogites
C15-5.2		37.6	0.08	21.5	0.04	28.7	1.2	4.1	7.8	101.3	16.4	58.8	20.7	2.6	0.02	1.5	0.05
C15-7.1		37.5	0.08	21.5	0.02	29.7	1	3.5	7.9	101.4	13.8	61.3	21	2.3	0.01	1.5	0.05
C15-7.2		38.2	0.09	21.8	0.01	27.1	0.8	5.1	8.3	101.7	20	55	21.7	1.9	0.01	1.3	0.06
C15-10.1		37.4	0.05	21.6	0.02	30.5	1.2	3.2	7.5	101.6	12.6	63.3	20	2.7	0.01	1.4	0.03
C21-2.1		37	0.12	21.6	0.03	29.1	0.8	3.9	7.8	100.6	15.6	59.9	20.8	1.9	0.02	1.7	0.07
C21-4.1		37.4	0.05	21.8	0.02	29.2	0.8	3.1	8.7	101.4	12.6	60.8	23.3	1.8	0.01	1.6	0.03
C21-9.1		37.9	0.05	22.1	0.01	27.3	0.6	4.5	8.9	101.5	17.5	56.1	23.6	1.3	0.01	1.4	0.03
C21-11.1		37.2	0.07	21.8	0.02	29.2	0.7	3.8	8.1	101	15.2	60	21.5	1.6	0.01	1.7	0.04
C21-11.2		37.3	0.04	21.8	0.01	29.7	0.8	3.5	7.9	101.2	13.8	61.7	21.1	1.8	0.01	1.5	0.03
C30-7.1		38.1	0.05	22	0.03	27.1	1	4.1	9.3	101.9	16.1	55.4	24.7	2.2	0.02	1.5	0.04
C30-8.1		38.1	0.06	22	0.02	28.2	0.6	4.9	7.5	101.8	19.2	58.2	20	1.4	0.01	1.1	0.03
C30-14.1		37.8	0.09	22	0.03	27.2	0.9	5.3	7.7	101.3	20.8	55.4	20.4	2	0.02	1.4	0.06
C30-17.1		38.2	0.02	22.5	0.02	28.5	0.3	7.1	4.9	101.8	27.7	57.8	12.9	0.8	0.01	0.9	0.01
C30-17.2		37.5	0.03	22.1	0.03	31.3	0.3	4.6	5.6	101.7	18.4	64.8	15	0.7	0.02	1.1	0.01
C31-1.1		36.9	0.11	21.2	0.02	31.2	0.9	1.8	8.8	101.2	7.2	65.4	23.4	2.1	0.02	1.8	0.08
C31-3.1C		37.2	0.07	21.6	0.02	31.5	0.6	3.7	6.4	101.3	14.9	65.3	16.9	1.5	0.01	1.4	0.03
C31-3.2		37.4	0.05	21.8	0.02	32.7	0.3	3.4	6.1	101.8	13.4	68.5	16.3	0.7	0.01	1.1	0.02
C31-6.1		37.8	0.03	22.2	0.01	29.6	0.2	6.3	5.3	101.5	24.6	59.8	14	0.4		1.1	0.01
C31-13.2		37.8	0.06	22	0.03	31.6	0.2	3.9	6.2	102	15.4	66.6	16.8	0.4	0.01	0.8	0.03
Mn Grt-quartzschists
C11A-2.1C	1	38.6	0.1	22.1	0.01	0.7	26.6	8.4	4	100.7	32	bdl	10.3	57.2		0.5	0.03
C11A-2.2M	2	38.1	0.06	21.6	0.03	0.9	28.3	6.8	4.5	100.5	26	bdl	11.6	61.6	0.01	0.7	0.02
C11A-2.3R	3	37.1	0.08	20.6	0.01	17.2	13.9	2.1	9.6	100.9	8.6	32.1	25	31.7	0.01	2.5	0.06
C11A-9.1C	2	38.3	0.02	22.1	0.02	0.5	27.9	7.5	4	100.5	28.6	bdl	10.4	60.5		0.5	0.01
C11A-9.2M	3	37.5	0.04	21.4	0.02	1	31	4.3	5	100.4	17	bdl	13.3	68.9	0.01	0.7	0.02
C11B-3.1	1	38.6	0.05	22.5	bdl	0.2	27.3	8.1	4	100.8	30.6	bdl	10.5	58.5		0.4	0.01
C11B-3.2	2	37	0.03	21.2	0.02	0.8	30.4	4.6	5.2	99.5	17.8	bdl	13.6	67.6	0.01	1	0.01
C11B-3.3	3	36.3	0.04	20.9	0.01	0.8	34.8	2.4	3.9	99.2	9.8	bdl	10.4	79.1		0.6	0.01
C23-7.1C	3	38.6	0.02	22.2	0.01	0.4	27.2	8.1	4	100.7	30.6	bdl	10.4	58.5		0.4	0.01
C23-7.2M	3	38.8	0.02	22.4	0.01	0.5	25.2	9.7	3.7	100.5	36.4	bdl	9.4	53.7		0.5	0.01
C23-7.3R	4	36.5	0.05	20.9	0.01	0.7	34.9	2.3	3.7	99.2	9.3	bdl	10.3	79.9		0.5	0.02
C23-13.3C	2	37.9	0.03	21.9	0.01	0.5	30.3	6	3.7	100.5	23.2	bdl	9.9	66.5		0.4	0.01
C23-13.4M	3	38.5	0.02	22.2	0.01	0.6	26.2	9	3.7	100.3	33.9	bdl	9.5	56		0.5	0.01
C23-13.2M	3	38.6	0.02	22.3	0.01	0.5	28.4	7.5	3.6	101	28.6	bdl	9.5	61.5		0.3	0.01
C23-13.1R	4	37.3	0.08	21.2		0.9	34	2.8	4.2	100.6	11.2	bdl	11.6	76.9		0.4	0.03
C23-11.1M	5	35.6	0.12	19.2	0.03	2.4	37	0.3	4.5	99.3	1.1	bdl	11.6	85.7	0.01	1.5	0.04
C23-11.2M	5	35.9	0.14	19.3	0.02	2.5	37	0.3	4.4	99.6	1.4	bdl	11.5	85.7	0.01	1.3	0.05
Grt-quartzschist
C37-8.3C	1	38.4	0.04	22.1	0.01	5.5	24	6.8	4.6	101.6	26.2	8.3	12.1	52.8		0.7	0.01
C37-8.2R	4	36.8	0.02	21.3	0.02	19.1	14.4	3.4	5.4	100.7	13.9	37.2	14.5	33.1	0.01	1.3	0.01
C37-8.1R	3	37.8	0.03	21.8	0.01	17.8	15.8	3.5	5.3	102.2	13.9	35.6	14.3	35.4	0.01	0.8	0.01
C37-14.1C	1	36.8	0.12	20.8	0.02	3.3	34.3	1.5	4	100.8	6	3.6	11	78.7	0.01	0.6	0.04
C37-14.2M	2	37.8	0.03	21.4	0.01	0.9	31.1	5.1	4.4	100.8	19.7	bdl	11.5	68.1		0.8	0.01
C37-14.3R	4	37	0.06	21.2	0.03	28.3	6.9	1.5	6.6	101.8	6.1	59.2	17.7	15.7	0.01	1.2	0.03
Grt-Czo-Amp-quartzite
C13G4-3	1	37.4	0.14	21.1	bdl	22.3	9.8	0.6	8.6	99.94	2	50	25	22
C13G4-5	1	37.9	0.03	21.4	bdl	28.5	3.1	3	6.2	100.13	12	63	18	7
C13G4-14	1	39	0.1	20.8	bdl	22.1	2	1.9	13.9	99.8	8	49	39	4
C13G2-1	2	38.1	0.02	21.3	bdl	10.3	21.8	5.8	2.4	99.72	23	22	7	48
C13G4-4	1	37.4	0.14	21.1	bdl	22.3	9.8	0.6	8.6	99.94	2	50	25	22
C13G4-6	1	37.9	0.03	21.4	bdl	28.5	3.1	3	6.2	100.13	12	63	18	7
C13G6-7	2	38.3	0.23	20	bdl	28.4	0.8	2.3	10	100.03	9	62	27	2
C13G6-10	2	38.3	0.06	21.2	bdl	24.6	1.6	2.4	11.8	99.96	9	54	33	4
C13G6-13	2	38.2		21.7	bdl	22.6	2.8	2.6	12	99.9	10	50	34	6
C13G13-6	3	38.3	0.08	20.9	bdl	23.7	5.5	1.9	9.7	100.08	8	53	27	12
C13G13-9	3	38.1	0.07	21.1	bdl	25.3	1.5	2.1	11.8	99.97	9	53	33	3
C13G13-12	3	38	0.18	21.2	bdl	24.7	1.6	2.3	12	99.98	9	48	34	3
Grt-Phe-quartzschists
C33-6.1C	2	36.9	0.04	21.6	0.01	30	5.2	1.8	5.6	101.3	7.1	64.8	15.5	11.8		0.7	0.02
C33-6.3	3	37.2	0.02	21.6	0.02	27.8	2.2	3	8.8	100.8	11.8	58	23.6	4.9	0.01	1.5	0.02
C33-6.4	4	37.7	0.04	22	0.03	25.4	1.4	4.8	9.4	100.9	19	51.4	24.8	3	0.02	1.7	0.03
C33-9.1C	1	36.5	0.08	21.4	0.02	26.5	6.4	0.8	9.1	101	3.2	55.4	24.7	14.7	0.02	1.8	0.06
C33-9.3	2	37.1	0.06	21.7	0.02	29.9	4.7	1.7	6.4	101.8	6.9	63.7	17.6	10.8	0.01	1	0.03
C33-9.2	2	36.7	0.05	21.5	0.01	31.8	3.2	1.8	5.9	101.1	7.4	68	16.1	7.4		1	0.02
C33-12.1	4	37.4	0.22	21.3	0.03	24.2	4.3	3.4	10	101.1	13.4	48.3	26.2	9.8	0.02	2.2	0.17
C33-12.2	2	37.3	0.03	21.8	0.04	28.3	3.1	1.7	9.1	101.7	6.7	60	24.9	7.1	0.03	1.3	0.02
C38-2.1		36.7	0.05	21.5	0.03	32.9	1.5	1.8	6.4	101.1	7.4	70.2	17.6	3.6	0.01	1.2	0.03
C38-8.1		36.5	0.12	21.2	0.02	25.2	7.8	0.6	9.4	101	2.2	52.2	25.4	18.1	0.02	2	0.09
C38-8.2		36.4	0.04	21.3	0.03	30.4	3.5	1.1	7.5	100.6	4.5	65.3	20.8	8.1	0.02	1.3	0.02
C38-23.1		36.8	0.1	21.4	0.02	26.2	6.4	0.6	9.4	101.2	2.4	55.6	25.7	14.8	0.01	1.4	0.08
C38-23.2		36.8	0.07	21.4	0.02	33.3	2.2	1.5	6.1	101.5	6	71.2	16.7	5	0.01	1.1	0.03
Calcschists
C25-12.1		36.9	0.07	20.9	0.01	20.1	12	1.2	9.4	100.8	4.7	40.5	25.4	27.4	0.01	1.9	0.05
C25-14.1		36.9	0.08	21	0.04	20.5	12	1	9.2	101	4.1	41.8	24.8	27.5	0.03	1.7	0.06
C25-4.2		37.1	0.02	21.1	0.03	21.1	10.8	1.3	9.4	101.2	5.4	42.9	25.4	24.6	0.02	1.7	0.01
C36-3.1		36.7	0.14	21	0.02	24.5	5.7	1.3	10.7	100.4	5.2	50.4	28.9	13.2	0.02	2.3	0.12
C36-3.2		36.1	0.05	21.1	0.01	19.6	14.7	1	7.2	99.8	3.9	40.5	19.8	34.3	0.01	1.4	0.03
C36-6.1		36.6	0.13	20.9	0.02	18.5	14.2	0.9	9.1	100.6	3.7	37	24.6	32.7	0.02	1.9	0.1
C36-6.2		36.1	0.23	20.8	0.04	14.4	17.3	0.5	9.9	99.5	1.9	28.3	27.2	40.4	0.03	2	0.19
C36-7.1		36.7	0.12	21.1	0.02	19.2	13.3	1.2	8.6	100.5	4.9	39.3	23.5	30.7	0.01	1.5	0.09

## Sheet: T2S_Grt_d18O
Supplementary Table 2S. Individual SIMS measurements of garnet oxygen isotope composition with reported matrix bias correction.
																	Zone or sample average
Label	Zone	Measured δ18O ‰	± SE 95%	Bias_Grs	Bias_And	Bias_Sps	Matrix_Bias_Total	± 2s	Matrix_Corr_δ18O ‰	± 2s	Prp	Alm	Grs	Sps	And		Matrix_Corr_δ18O ‰	± 2s	Prp	Alm	Grs	Sps	And
C15 Eclogite
C15-10.1	Undifferentiated	8.29	0.17	0.65	0.05		0.71	0.28	7.58	0.33	12.6093	63.266	20.0042	2.66464	1.4147		8.07286	0.899757	17.1414	59.8693	19.7189	1.90566	1.30977
C15-10.2	Undifferentiated	8.13	0.11	0.45	0.04		0.49	0.28	7.64	0.3	21.8859	58.563	17.5992	0.846673	1.06771
C15-5.2	Undifferentiated	8.79	0.18	0.71	0.06		0.76	0.28	8.03	0.33	16.3774	58.7982	20.6629	2.59383	1.49585
C15-7.1	Undifferentiated	9.03	0.2	0.74	0.06		0.79	0.28	8.24	0.34	13.8485	61.2703	21.035	2.26397	1.51588
C15-7.2	Undifferentiated	9.77	0.19	0.79	0.05		0.84	0.28	8.93	0.34	19.956	55.0151	21.7463	1.86796	1.34919
C15-9.1	Undifferentiated	8.42	0.19	0.25	0.03		0.28	0.29	8.14	0.35	23.0073	60.1267	15.2621	0.660456	0.909959
C15-9.2	Undifferentiated	8.79	0.2	0.79	0.05		0.84	0.27	7.95	0.34	12.3056	62.0458	21.723	2.44206	1.4151
C21 Eclogite																	7.55083	0.785804	13.0065	60.1352	22.6574	2.66974	1.46616
C21-10.1	Undifferentiated	8.44	0.2	0.68	0.06		0.74	0.28	7.69	0.34	11.343	64.6175	20.3091	1.9985	1.68265
C21-11.1	Undifferentiated	8.3	0.15	0.77	0.07		0.84	0.28	7.47	0.31	15.1998	59.9915	21.4713	1.56167	1.71654
C21-11.2	Undifferentiated	8.69	0.16	0.74	0.06		0.8	0.28	7.89	0.32	13.8457	61.7266	21.1153	1.77813	1.49903
C21-14.1	Undifferentiated	8.65	0.15	0.9	0.04		0.94	0.27	7.69	0.31	14.4093	57.4755	23.1998	3.72829	1.12702
C21-14.2	Undifferentiated	8.26	0.18	0.75	0.03		0.78	0.27	7.48	0.33	12.1559	62.0835	21.1683	3.49517	1.02518
C21-15.1	Undifferentiated	7.82	0.16	0.7	0.04		0.74	0.28	7.08	0.32	10.4582	65.6088	20.6269	2.16234	1.09221
C21-16.1	Undifferentiated	8.59	0.2	0.99	0.04		1.03	0.27	7.56	0.34	12.7631	59.2499	24.3378	2.35604	1.22121
C21-2.1	Undifferentiated	8.94	0.18	0.72	0.07		0.79	0.28	8.15	0.33	15.5682	59.9133	20.8368	1.85979	1.7324
C21-4.1	Undifferentiated	9	0.18	0.91	0.06		0.97	0.27	8.03	0.33	12.5519	60.7701	23.2993	1.76942	1.5634
C21-4.2	Undifferentiated	8.56	0.18	0.89	0.05		0.94	0.27	7.62	0.33	12.8606	60.9918	23.0288	1.74106	1.33632
C21-9.1	Undifferentiated	8.13	0.17	0.94	0.05		0.99	0.27	7.14	0.32	17.5344	56.052	23.6367	1.30208	1.4344
C21-9.2	Core	8.65	0.16	1.3	0.09	0.45	1.84	0.27	6.81	0.31	7.38834	53.1423	28.8588	8.28436	2.16359
C30 Eclogite																	8.235	0.531183	16.5232	61.0929	19.1152	2.02225	1.19407
C30-14.2	Core	9.21	0.2	0.94	0.06	0.3	1.03	0.27	8.18	0.34	7.62942	60.9527	23.6264	6.10701	1.58695
C30-14.1	Undifferentiated	8.72	0.2	0.68	0.05		0.73	0.28	7.99	0.34	20.838	55.3556	20.3783	1.9808	1.37501
C30-17.1	Undifferentiated	8.48	0.19	0.03	0.03		0.06	0.11	8.42	0.22	27.6624	57.7808	12.9008	0.765823	0.874256
C30-17.2	Undifferentiated	8.71	0.16	0.23	0.04		0.26	0.29	8.44	0.33	18.387	64.7665	15.0164	0.727274	1.07316
C30-20.1	Undifferentiated	9.07	0.16	0.35	0.02		0.37	0.28	8.7	0.33	20.9747	60.7897	16.3752	1.04752	0.793983
C30-20.2	Undifferentiated	8.73	0.13	0.65	0.04		0.69	0.27	8.04	0.3	10.64	65.5742	19.9565	2.65313	1.10953
C30-7.1	Undifferentiated	9.34	0.2	1.01	0.06		1.07	0.27	8.27	0.34	16.1195	55.4433	24.6989	2.17736	1.50121
C30-7.2	Undifferentiated	8.96	0.17	0.57	0.05		0.61	0.28	8.35	0.32	12.6413	65.1529	18.9246	1.89519	1.31856
C30-8.1	Undifferentiated	8.45	0.19	0.65	0.04		0.69	0.28	7.76	0.34	19.2327	58.2361	19.9836	1.424	1.07728
C30-8.2	Undifferentiated	8.84	0.17	0.6	0.04		0.64	0.28	8.2	0.33	11.1071	66.8768	19.2916	1.44436	1.23074
C31 Eclogite
C31-1.1	Undifferentiated	9.63	0.16	0.92	0.07		0.99	0.27	8.64	0.32	7.15027	65.397	23.4445	2.1171	1.79632		8.482	1.05417	18.7719	63.5741	15.7862	0.726471	1.1052
C31-11.1	Undifferentiated	9.16	0.15	-0.05	0.03		-0.02	0.23	9.18	0.28	29.925	56.6701	12.0404	0.440828	0.910861
C31-13.1	Undifferentiated	8.59	0.16	0.2	0.03		0.23	0.3	8.36	0.34	20.71	63.251	14.6632	0.321381	1.02625
C31-13.2	Undifferentiated	8.25	0.16	0.39	0.02		0.41	0.28	7.84	0.32	15.3605	66.5741	16.8008	0.449851	0.77039
C31-13.3	Undifferentiated	8.66	0.23	0.1	0.03		0.13	0.37	8.53	0.44	20.9355	63.9466	13.6121	0.5167	0.960532
C31-13.4	Undifferentiated	8.24	0.17	0.4	0.04		0.44	0.28	7.81	0.33	14.4877	66.8349	16.9278	0.553133	1.15987
C31-14.1	Undifferentiated	9.51	0.17	0.05	0.03		0.08	0	9.43	0.17	26.2209	59.4822	13.1043	0.293346	0.87793
C31-3.2	Undifferentiated	8.58	0.17	0.34	0.04		0.38	0.28	8.2	0.33	13.4211	68.4697	16.3226	0.675017	1.07664
C31-6.1	Undifferentiated	8.35	0.15	0.14	0.04		0.17	0.32	8.17	0.36	24.6235	59.8033	14.0029	0.439309	1.11524
C31-3.1_C	Core	9.11	0.14	0.4	0.05		0.45	0.28	8.66	0.32	14.8843	65.3118	16.9432	1.45804	1.35796
C11 Mn Grt-quartzschist
C11A-2.1_C	zone I	18.95	0.17	-0.216785	0.01	2.26887	2.06391	0.23	16.8891	0.29	31.9737	<0.1	10.318	57.1714	0.504041	zone I	15.8101	1.42539	28.8811		10.8096	59.7867	0.507358
C11B-2.3_M	zone I	17.58	0.16	-0.23743	0.01	2.24495	2.02012	0.23	15.5618	0.28	34.237	<0.1	10.1101	55.1242	0.521955
C11B-3.1	zone I	17.58	0.17	-0.202732	0.01	2.28204	2.08733	0.23	15.4926	0.29	30.5988	<0.1	10.46	58.51	0.416375
C11B-13.1	zone I	17.18	0.19	-0.156797	0.01	2.31072	2.16574	0.24	15.018	0.3	25.8393	<0.1	10.9267	62.7233	0.503866
C11B-12.1	zone I	18.39	0.19	-0.0304299	0.02	2.31888	2.30404	0.24	16.0888	0.3	21.7567	<0.1	12.233	65.4049	0.590554
C11A-9.1_C	zone II	17.08	0.16	-0.208632	0.01	2.29785	2.09972	0.23	14.9841	0.28	28.6382	<0.1	10.4003	60.4781	0.473486	zone II	15.142	1.90201	22.1327	2.79317	12.5998	63.8041	0.644363
C11A-6.1_C	zone II	17.59	0.19	-0.160536	0.01	2.27567	2.1238	0.23	15.4698	0.3	27.5932	3.24057	10.8886	57.8375	0.431397
C11A-2.2_M	zone II	18.26	0.19	-0.0935736	0.02	2.30522	2.23218	0.24	16.0245	0.31	26.0452	<0.1	11.5761	61.6439	0.703762
C11B-2.2_M	zone II	17.51	0.17	-0.135531	0.01	2.31835	2.19102	0.24	15.3234	0.29	23.3173	<0.1	11.1443	65.1043	0.420604
C11B-3.2	zone II	18.8	0.2	0.0999103	0.03	2.3197	2.45129	0.24	16.3462	0.32	17.7903	<0.1	13.6167	67.6122	0.95862
C11B-11.1	zone II	16.75	0.2	0.302242	0.03	2.31802	2.65167	0.25	14.0963	0.32	14.4041	<0.1	15.8453	68.7647	0.952413
C11A-6.2_M	zone II	16.28	0.13	0.201904	0.01	2.31851	2.53512	0.25	13.7496	0.28	17.1406	2.34577	14.7272	65.1875	0.570258
C11A-9.2_M	zone III	15.99	0.15	0.0731043	0.02	2.31763	2.41278	0.24	13.5758	0.29	16.9668	<0.1	13.329	68.9423	0.738503	zone III	14.2548	2.1107	13.9953	27.5231	14.9747	65.5033	0.919359
C11A-7.2	zone III	15.48	0.14	0.602065	0.05	1.87261	2.52725	0.26	12.9527	0.3	13.4361	27.5231	19.3574	38.2242	1.43289
C11A-7.1_C	zone III	18.66	0.13	0.491459	0.04	2.31434	2.84456	0.25	15.8165	0.28	10.7481	<0.1	18.0297	70.0741	1.11968
C11B-2.1_M	zone III	16.64	0.14	0.058653	0.02	2.318	2.40091	0.24	14.2364	0.28	17.2498	<0.1	13.1746	68.7721	0.789091
C11B-13.2	zone III	16.43	0.16	0.272637	0.02	2.31944	2.61672	0.25	13.8113	0.29	15.8023	<0.1	15.5127	67.8771	0.797838
C11B-3.3	zone III	17.19	0.18	-0.204235	0.02	2.23768	2.05111	0.24	15.1358	0.3	9.76855	<0.1	10.4448	79.1301	0.638145
C11B-13.3	zone IV	16.8	0.17	0.144118	0	2.23932	2.38661	0.24	14.4168	0.3	5.5219	1.01187	14.0949	79.0073	0.304787	zone IV	14.4168		5.5219	1.01187	14.0949	79.0073	0.304787
C23 Mn Grt-quartzschist
C23-10.1_C	zone I	17.95	0.17	-0.24	0.01	2.24913	2.0157	0.23	15.9391	0.29	11.2199	<0.1	10.0536	78.2441	0.453364
C23-5.3_R	zone I	18.18	0.17	-0.25	0.01	2.30093	2.05976	0.23	16.1216	0.29	28.577	<0.1	9.94028	60.9374	0.535291	zone I	16.2912	0.778582	27.5437	<0.1	9.97511	62.0155	0.452173
C23-13.3_C	zone I	18.74	0.18	-0.25	0.01	2.31993	2.07384	0.23	16.6681	0.29	23.1724	<0.1	9.94571	66.4585	0.409737
C23-5.1_C	zone I	18.72	0.17	-0.28	0.01	2.31787	2.04027	0.23	16.6814	0.29	21.1436	<0.1	9.65101	68.8316	0.363343
C23-7.1_C	zone I	18.3	0.16	-0.21	0.01	2.28186	2.0836	0.23	16.2212	0.28	30.6462	<0.1	10.4137	58.4899	0.44021
C23-8.1_C	zone I	17.77	0.19	-0.26	0.01	2.24794	2.00422	0.23	15.7637	0.3	34.1792	<0.1	9.92481	55.36	0.512282
C23-10.2_M	zone II	18.75	0.18	-0.24	0.02	2.31822	2.09872	0.23	16.6513	0.3	24.1526	<0.1	10.0719	65.0358	0.731188	zone II	15.9245	0.933057	29.3862	<0.1	9.73844	60.3794	0.483772
C23-10.3_M	zone II	17.34	0.22	-0.33	0.01	2.25951	1.93748	0.22	15.4016	0.31	34.0435	<0.1	9.16993	56.3224	0.457341
C23-13.4_M	zone II	18.21	0.2	-0.3	0.01	2.25617	1.96961	0.23	16.2453	0.3	33.9264	<0.1	9.48386	56.0364	0.543897
C23-13.2_M	zone II	17.12	0.18	-0.29	0	2.30451	2.01558	0.23	15.1064	0.29	28.5797	<0.1	9.54636	61.5206	0.344622
C23-2.1	zone II	17.64	0.16	-0.23	0.01	2.27217	2.04678	0.23	15.5919	0.28	13.2242	<0.1	10.177	76.2111	0.355873
C23-5.2_M	zone II	17.9	0.18	-0.24	0.01	2.27585	2.04412	0.23	15.8555	0.29	31.6184	<0.1	10.0796	57.8554	0.433009
C23-7.2_M	zone II	17.97	0.2	-0.31	0.01	2.2263	1.92743	0.22	16.0398	0.3	36.3752	<0.1	9.39114	53.7488	0.475686
C23-8.2_M	zone II	17.84	0.18	-0.3	0.01	2.30249	2.01277	0.23	15.8277	0.29	28.8406	<0.1	9.47068	61.1844	0.501653
C23-9.1_M	zone II	18.44	0.2	-0.23	0.01	2.2986	2.07929	0.23	16.3583	0.31	28.7432	<0.1	10.1965	60.5871	0.451235
C23-9.2_M	zone II	18.16	0.18	-0.27	0.01	2.24708	1.99197	0.23	16.167	0.29	34.3584	<0.1	9.79741	55.2916	0.543212
C23-13.1_R	zone III	16.41	0.19	-0.1	0.01	2.26541	2.17794	0.24	14.2363	0.3	11.1538	<0.1	11.5602	76.8502	0.407852	zone III	14.7888	1.5627	10.2253	<0.1	10.9448	78.3649	0.441704
C23-7.3_R	zone III	17.36	0.19	-0.22	0.01	2.22732	2.02225	0.23	15.3413	0.3	9.29687	<0.1	10.3294	79.8796	0.475557
C23-1.1	zone IV	13.13	0.16	-0.17	0.04	2.10007	1.97966	0.24	11.1531	0.29	0.917534	<0.1	10.8411	86.9207	1.25659	zoneIV	9.86174	2.23673	1.1514	<0.1	11.3195	86.1345	1.3341
C23-11.1_M	zone IV	11.31	0.14	-0.1	0.05	2.12498	2.08914	0.24	9.22127	0.28	1.11688	<0.1	11.6172	85.7498	1.45967
C23-11.2_M	zone IV	11.28	0.17	-0.1	0.05	2.12533	2.07049	0.24	9.21084	0.3	1.41979	<0.1	11.5002	85.733	1.28605
C37 Grt-quartzschist
C37-10.1_C	zone I	18.58	0.13	-0.46	0	2.20544	1.75292	0.22	16.8269	0.26	8.63871	1.72958	7.94544	81.3362	0.341006	zone I	16.7967	0.560617	17.2208	12.6033	11.0139	59.8349	0.703325
C37-11.1_C	zone I	19.35	0.16	-0.12	0.01	2.31428	2.20614	0.24	17.1455	0.29	24.5513	<0.1	11.2888	63.6092	0.537954
C37-14.1_C	zone I	18.7	0.18	-0.15	0.02	2.24332	2.10884	0.24	16.5887	0.3	5.99246	3.64487	10.9736	78.7019	0.63957
C37-15.2_C	zone I	19.39	0.16	-0.17	0.02	2.23959	2.08635	0.23	17.3081	0.28	27.3967	6.46206	10.7862	54.7126	0.630861
C37-19.1_C	zone I	18.71	0.2	-0.25	0.02	2.26817	2.03159	0.23	16.6742	0.31	28.5544	3.75793	9.9466	57.1048	0.626403
C37-23.1_C	zone I	18.49	0.19	-0.3	0.03	2.31781	2.05025	0.23	16.4382	0.3	10.6911	13.9824	9.50809	64.8393	0.923059
C37-4.1_C	zone I	19.04	0.17	0.25	0.04	2.07266	2.35826	0.25	16.6786	0.31	7.48189	30.5573	15.206	45.5652	1.15785
C37-6.1_C	zone I	18.73	0.15	-0.11	0.03	1.92171	1.83647	0.24	16.8972	0.28	15.4884	32.4313	11.3966	39.8405	0.822677
C37-8.1_C	zone I	18.8	0.17	-0.05	0.02	2.2123	2.18485	0.24	16.6131	0.29	26.1923	8.26087	12.0738	52.8039	0.650551
C37-10.2_M	zone II	19.25	0.18	-0.1	0.03	2.31667	2.24312	0.24	17.0039	0.3	23.2541	<0.1	11.5055	64.3731	0.848498	zone II	17.4259	0.505031	19.3531	29.6803	12.7207	58.5687	0.861433
C37-12.1_C	zone II	19.27	0.18	0.39	0.04	1.30789	1.7357	0.26	17.5361	0.32	15.5915	42.6101	16.8105	23.7951	1.16722
C37-14.2_M	zone II	19.81	0.17	-0.1	0.02	2.3192	2.24055	0.24	17.5695	0.29	19.6552	<0.1	11.4858	68.072	0.775494
C37-15.1_M	zone II	19.85	0.16	0.25	0.04	2.17926	2.47431	0.25	17.3759	0.3	15.9263	16.7506	15.2742	50.7937	1.23331
C37-19.2_M	zone II	19.51	0.18	-0.01	0.01	2.31682	2.31611	0.24	17.1958	0.3	17.7661	<0.1	12.3976	69.2697	0.554555
C37-23.2_M	zone II	19.63	0.2	-0.26	0.02	2.31664	2.0699	0.23	17.5613	0.31	25.177	<0.1	9.86	64.3623	0.591644
C37-10.3_R	zone II	20	0.2	-0.08	0.03	2.3167	2.26353	0.24	17.7388	0.32	18.1017	<0.1	11.7114	69.3153	0.859312
C37-11.2_R	zone III	17.87	0.16	0.18	0.03	1.59162	1.80645	0.25	16.0636	0.3	13.9536	40.1992	14.4887	30.3249	1.02593	zone III	16.1517	0.162044	15.3066	39.2209	15.0863	29.3534	1.02315
C37-8.1_R	zone III	18.19	0.2	0.16	0.02	1.7803	1.96508	0.25	16.2231	0.32	13.8965	35.6145	14.2732	35.4095	0.789676
C37-4.2	zone III	17.81	0.18	0.36	0.04	1.23763	1.64193	0.26	16.1682	0.32	18.0697	41.8489	16.4969	22.3258	1.25385
C37-14.3_R	zone IV	16.67	0.18	0.47	0.04	0.889438	1.40026	0.26	15.2727	0.32	6.07553	59.2401	17.7446	15.6628	1.22845	zone III	15.7935	1.47313	9.997	48.2099	16.1125	24.3801	1.267
C37-8.2_R	zone IV	18.24	0.17	0.18	0.05	1.698	1.92439	0.25	16.3143	0.3	13.9185	37.1797	14.4804	33.0975	1.30554
C13 Amp-Czo-Grt-quartzite
C13G1-2	zone I	12.8377	0.184921	0.042264		0.268125	0.310389	0.27	12.5273	0.38	18	62	13	5	<0.1	zone I	11.7041	4.16343	8	53	27	12	<0.1
C13G1-3	zone I	13.2021	0.155278	0.042264		0.399605	0.441869	0.27	12.7603	0.38	15	64	13	7	<0.1
C13G1-6	zone II	14.7059	0.0784878	-0.2484			-0.2484	0.27	14.9543	0.34	30	53	10	3	<0.1
C13G1-11	zone III	13.8385	0.151554	0.488944		0.268125	0.757069	0.27	13.0815	0.36	13	60	18	5	<0.1
C13G1-13	zone III	10.4747	0.111662	0.488944		0.268125	0.757069	0.27	9.71765	0.35	13	60	18	5	<0.1
C13G1-1	zone IV	6.47595	0.113453	1.42942		0.33442	1.76384	0.27	4.71212	0.35	12	50	31	6	<0.1	zone IV	3.78534	1.16891	9.23077	51.3077	34.6923	3.46154	<0.1
C13G1-7	zone IV	5.34187	0.172735	1.42942			1.42942	0.27	3.91245	0.35	8	55	31	2	<0.1
C13G1-8	zone IV	5.23955	0.175387	1.48854		0.20072	1.68926	0.27	3.55028	0.35	10	54	32	4	<0.1
C13G1-9	zone IV	5.0383	0.129776	1.48854		0.20072	1.68926	0.27	3.34903	0.35	10	54	32	4	<0.1
C13G1-10	zone IV	4.93359	0.113116	1.48854		0.20072	1.68926	0.27	3.24432	0.35	10	54	32	4	<0.1
C13G1-12	zone IV	4.20811	0.163453	1.48854		0.20072	1.68926	0.27	2.51884	0.35	10	54	32	4	<0.1
C13G1-4	zone IV	5.98894	0.164522	1.80366			1.80366	0.27	4.18528	0.35	9	50	38	3	<0.1
C13G1-5	zone IV	5.09763	0.166079	1.80366			1.80366	0.27	3.29396	0.35	9	50	38	3	<0.1
C13G13-6	zone I	15.7813	0.117221	1.17402		0.70888	1.8829	0.27	13.8984	0.35	8	53	27	12	<0.1
C13G13-7	zone I	13.3396	0.146567	1.17402		0.70888	1.8829	0.27	11.4567	0.36	8	53	27	12	<0.1
C13G13-8	zone I	11.64	0.135926	1.17402		0.70888	1.8829	0.27	9.75711	0.36	8	53	27	12	<0.1
C13G13-1	zone III	10.7322	0.189986	1.54578			1.54578	0.27	9.18644	0.35	9	53	33	3	<0.1	zone III	9.49787	0.427137	9	53	33	3	<0.1
C13G13-2	zone III	11.0208	0.173149	1.54578			1.54578	0.27	9.47499	0.35	9	53	33	3	<0.1
C13G13-9	zone III	10.9783	0.102385	1.54578			1.54578	0.27	9.4325	0.34	9	53	33	3	<0.1
C13G13-10	zone III	11.2235	0.246765	1.54578			1.54578	0.27	9.67775	0.36	9	53	33	3	<0.1
C13G13-3	zone IV	6.12715	0.126684	1.84958			1.84958	0.27	4.27757	0.34	8	50	39	3	<0.1
C13G13-4	zone IV	5.61029	0.237927	1.84958			1.84958	0.27	3.76072	0.36	8	50	39	3	<0.1
C13G13-5	zone IV	5.81164	0.0975191	1.84958			1.84958	0.27	3.96206	0.34	8	50	39	3	<0.1
C13G13-11	zone IV	5.93612	0.152656	1.60114			1.60114	0.27	4.33499	0.35	9	48	34	3	<0.1
C13G13-12	zone IV	5.70897	0.136764	1.60114			1.60114	0.27	4.10784	0.34	9	48	34	3	<0.1
C13 Amp-Czo-Grt-quartzite
C13G4-1	zone I	15.3377	0.17522	1.10546		1.66848	2.77394	0.27	12.5638	0.37	2	40	26	32	<0.1	II	14.8241	2.05839	2.85714	48.5714	25	23.2857	<0.1
C13G4-2	zone I	17.4951	0.153405	1.10546		1.66848	2.77394	0.27	14.7211	0.37	2	40	26	32	<0.1
C13G4-3	zone I	17.6737	0.159895	1.035		1.24418	2.27918	0.27	15.3945	0.36	2	50	25	22	<0.1
C13G4-4	zone I	17.6601	0.211491	1.035		1.24418	2.27918	0.27	15.381	0.37	2	50	25	22	<0.1
C13G4-5	zoneII	17.0245	0.177399	0.488944		0.399605	0.888549	0.27	16.1359	0.36	12	63	18	7	<0.1	II	16.5497	0.948479	10	65.8571	19	5.57143	<0.1
C13G4-6	zoneII	17.2323	0.196009	0.488944		0.399605	0.888549	0.27	16.3437	0.37	12	63	18	7	<0.1
C13G4-7	zoneII	18.1143	0.113471	0.6544		0	0.6544	0.27	17.4599	0.34	8	70	20	2	<0.1
C13G4-8	zoneII	17.4714	0.117417	0.6544		0	0.6544	0.27	16.817	0.34	8	70	20	2	<0.1
C13G4-9	zone III	9.61898	0.146883	1.84958		0.20072	2.0503	0.27	7.56868	0.35	8	49	39	4	<0.1	III	7.11565	2.85175	8.14286	50.8571	36.4286	4	<0.1
C13G4-10	zone III	10.819	0.243258	1.84958		0.20072	2.0503	0.27	8.76866	0.36	8	49	39	4	<0.1
C13G4-11	zone III	9.80519	0.0889804	1.84958		0.20072	2.0503	0.27	7.7549	0.34	8	49	39	4	<0.1
C13G4-12	zone III	9.23498	0.139404	1.42942		0.268125	1.69754	0.27	7.53743	0.35	8	54	31	5	<0.1
C13G4-13	zone III	8.57075	0.176584	1.42942		0.268125	1.69754	0.27	6.87321	0.35	8	54	31	5	<0.1
C13G4-14	zone III	6.23071	0.132197	1.84958		0.20072	2.0503	0.27	4.18042	0.35	8	49	39	4	<0.1
C13G11-1	zone I	17.4564	0.143489	1.035		1.38312	2.41812	0.27	15.0383	0.36	2	48	25	25	<0.1
C13G11-2	zone I	17.0504	0.160188	0.962656		0.881125	1.84378	0.27	15.2066	0.36	5	56	24	15	<0.1
C13G11-3	zone I	17.3069	0.125893	0.962656		0.881125	1.84378	0.27	15.4631	0.36	5	56	24	15	<0.1
C13G11-4	zone II	17.0832	0.125105	0.572616		0.399605	0.972221	0.27	16.111	0.36	10	65	19	7	<0.1
C13G11-5	zone II	17.3276	0.151217	0.572616		0.399605	0.972221	0.27	16.3554	0.36	10	65	19	7	<0.1
C13G11-6	zone II	17.597	0.15617	0.572616		0.399605	0.972221	0.27	16.6248	0.36	10	65	19	7	<0.1
C13G11-7	zone III	8.8821	0.156235	1.75586			1.75586	0.27	7.12624	0.35	9	52	37	2	<0.1
C13 Amp-Czo-Grt-quartzite			0
C13G2-1	zone 0	17.6181	0.0800495	-0.556056		2.11648	1.56042	0.27	16.0576	0.36	23	22	7	48	<0.1
C13G2-10	zone 0	17.5637	0.0611432	0.812304		1.55285	2.36515	0.27	15.1986	0.36	10	38	22	29	<0.1
C13G2-3	zone I	17.6787	0.16742	-0.349064		2.1982	1.84914	0.27	15.8295	0.37	36	0	9	53	<0.1	zone I	16.0678	2.0739	33.3333	0	10.3333	54.3333	#DIV/0!
C13G2-2	zone I	19.2766	0.120669	-0.149624		2.22313	2.0735	0.27	17.2031	0.37	32	0	11	55	<0.1
C13G2-14	zone I	17.2442	0.131193	-0.149624		2.22313	2.0735	0.27	15.1707	0.37	32	0	11	55	<0.1
C13G2-4	zone II	16.3784	0.109196	0.488944		2.27841	2.76735	0.27	13.6111	0.37	15	2	18	63	<0.1	zone II	14.048	1.23569	15	2	18	63	<0.1
C13G2-5	zone II	17.2522	0.174368	0.488944		2.27841	2.76735	0.27	14.4848	0.37	15	2	18	63	<0.1
C13G2-6	zone IIb	16.4486	0.142212	0.888424		1.04338	1.9318	0.27	14.5168	0.36	7	51	23	18	<0.1	zone III	15.159	1.01288	7	51	23	18	<0.1
C13G2-7	zone IIb	17.4302	0.186371	0.888424		1.04338	1.9318	0.27	15.4984	0.37	7	51	23	18	<0.1
C13G2-8	zone IIb	17.5553	0.188369	0.888424		1.04338	1.9318	0.27	15.6235	0.37	7	51	23	18	<0.1
C13G2-9	zone IIb	16.9292	0.236858	0.888424		1.04338	1.9318	0.27	14.9974	0.37	7	51	23	18	<0.1
C13G2-11	zone IV	5.53177	0.159311	1.75586			1.75586	0.27	3.77591	0.35	8	51	37	3	<0.1	zone IV	4.10157	0.482865	8	51	37	3	<0.1
C13G2-12	zone IV	5.81749	0.117408	1.75586			1.75586	0.27	4.06163	0.34	8	51	37	3	<0.1
C13G2-13	zone IV	6.02627	0.214961	1.75586			1.75586	0.27	4.2704	0.35	8	51	37	3	<0.1
C13G2-15	zone IV	6.05419	0.193693	1.75586		0	1.75586	0.27	4.29833	0.35	8	51	37	3	<0.1
C13 Amp-Czo-Grt-quartzite
C13G5-1	zone I	15.4922	0.15524	-0.2484		2.2436	1.9952	0.27	13.497	0.37	31	1	10	57	<0.1	zone I	13.4198	0.21837	31	1	10	57	<0.1
C13G5-2	zone I	15.3378	0.167884	-0.2484		2.2436	1.9952	0.27	13.3426	0.38	31	1	10	57	<0.1
C13G5-3	zone II	16.0325	0.139524	0.403384		2.27941	2.68279	0.27	13.3498	0.37	13	3	17	67	<0.1	zone I	13.4926	0.404001	13	3	17	67	<0.1
C13G5-4	zone II	16.3182	0.178593	0.403384		2.27941	2.68279	0.27	13.6354	0.38	13	3	17	67	<0.1
C13G5-5	zone II	17.98	0.132505	0.403384		2.27941	2.68279	0.27	15.2972	0.37	13	3	17	67	<0.1
C13G5-6	zoneIII	10.0945	0.190067	0.812304		0.33442	1.14672	0.27	8.9478	0.36	10	59	22	6	<0.1	zone III	7.59011	1.65296	9.6	57.9	29.1	2.7	<0.1
C13G5-7	zoneIII	9.77317	0.222719	0.812304		0	0.812304	0.27	8.96087	0.36	8	69	22	1	<0.1
C13G5-8	zoneIII	8.88953	0.0931224	0.812304		0	0.812304	0.27	8.07722	0.34	8	69	22	1	<0.1
C13G5-9	zoneIII	8.85972	0.17881	1.17402		0	1.17402	0.27	7.68569	0.35	10	62	27	1	<0.1
C13G5-10	zoneIII	8.58623	0.217181	1.17402		0	1.17402	0.27	7.41221	0.35	10	62	27	1	<0.1
C13G5-11	zoneIII	8.49961	0.143419	1.17402		0	1.17402	0.27	7.32559	0.34	10	62	27	1	<0.1
C13G5-12	zoneIII	8.89372	0.120281	1.70618		0.20072	1.9069	0.27	6.98682	0.35	10	49	36	4	<0.1
C13G5-13	zoneIII	8.74318	0.161551	1.70618		0.20072	1.9069	0.27	6.83628	0.35	10	49	36	4	<0.1
C13G5-14	zoneIII	8.70477	0.175045	1.70618		0.20072	1.9069	0.27	6.79787	0.35	10	49	36	4	<0.1
C13G5-15	zoneIII	8.77768	0.167266	1.70618		0.20072	1.9069	0.27	6.87079	0.35	10	49	36	4	<0.1
C13G5-16	zone IV	5.69614	0.162271	1.48854		0.399605	1.88815	0.27	3.80799	0.35	8	53	32	7	<0.1	zone IV	3.92706	0.276037	8	53	32	7	<0.1
C13G5-17	zone IV	5.78301	0.115301	1.48854		0.399605	1.88815	0.27	3.89486	0.35	8	53	32	7	<0.1
C13G5-18	zone IV	5.96648	0.169834	1.48854		0.399605	1.88815	0.27	4.07834	0.35	8	53	32	7	<0.1
C13G6-1	zone I	13.6018	0.205314	0.812304		0.82482	1.63712	0.27	11.9646	0.37	10	53	22	14	<0.1	zone I	12.0918	0.359601	10	53	22	14	<0.1
C13G6-2	zone I	13.856	0.140033	0.812304		0.82482	1.63712	0.27	12.2189	0.36	10	53	22	14	<0.1
C13G6-3	zone II	16.39	0.188059	0.734296		1.70481	2.4391	0.27	13.9509	0.37	13	33	21	33	<0.1	zone II	13.7482	0.486424	13	33	21	33	<0.1
C13G6-4	zone II	16.2543	0.202278	0.734296		1.70481	2.4391	0.27	13.8152	0.37	13	33	21	33	<0.1
C13G6-5	zone II	15.9176	0.151421	0.734296		1.70481	2.4391	0.27	13.4785	0.37	13	33	21	33	<0.1
C13G6-6	zone III	8.56722	0.164093	1.17402		0	1.17402	0.27	7.39319	0.35	9	62	27	2	<0.1	zone III	7.47617	0.963695	8.85714	57.2857	30.4286	3.42857	<0.1
C13G6-7	zone III	8.63301	0.201759	1.17402		0	1.17402	0.27	7.45898	0.35	9	62	27	2	<0.1
C13G6-8	zone III	8.62932	0.219472	1.17402		0	1.17402	0.27	7.4553	0.35	9	62	27	2	<0.1
C13G6-9	zone IIIa	8.87106	0.095961	1.54578		0.20072	1.7465	0.27	7.12456	0.34	9	54	33	4	<0.1
C13G6-10	zone IIIa	8.86012	0.147875	1.54578		0.20072	1.7465	0.27	7.11361	0.35	9	54	33	4	<0.1
C13G6-11	zone IIIa	9.01515	0.140859	1.54578		0.20072	1.7465	0.27	7.26864	0.35	9	54	33	4	<0.1
C13G6-12	zone IIIa	10.3991	0.180925	1.54578		0.33442	1.8802	0.27	8.51891	0.36	8	53	33	6	<0.1
C13G6-13	zone IV	5.46041	0.0979815	1.60114		0.33442	1.93556	0.27	3.52485	0.35	10	50	34	6	<0.1	zoneIV	3.89819	0.684614	10	50	34	6	<0.1
C13G6-14	zone IV	6.13283	0.0723654	1.60114		0.33442	1.93556	0.27	4.19728	0.35	10	50	34	6	<0.1
C13G6-15	zone IV	5.908	0.111131	1.60114		0.33442	1.93556	0.27	3.97245	0.35	10	50	34	6	<0.1
C33 Grt-Ph-quartzschist
C33-1.1	zone I	18.53	0.16	0.96	0.05	1.64803	2.66528	0.26	15.8624	0.31	1.69274	40.9662	24.0266	31.7679	1.43438	zone I	16.3556	1.74456	4.66639	57.3131	22.1583	14.9141	0.936238
C33-10.2	zone I	19.37	0.18	0.64	0.02	0.362203	1.02498	0.27	18.346	0.32	5.3	66.8	20.2	7.2	1
C33-11.1	zone I	18.56	0.17	1.02	0.08	1.33745	2.43723	0.27	16.124	0.32	2.11132	46.5168	24.7978	24.4285	2.03272
C33-13.3	zone I	17.81	0.16	0.98	0.02	1.11813	2.1245	0.26	15.6857	0.31	2.8	52	24.3	19.9	1
C33-15.1	zone I	17.96	0.17	0.98	0.01	0.363366	1.35256	0.27	16.6084	0.32	6.1	62.1	24.3	7.1	0.4
C33-15.2	zone I	18.5	0.2	0.87	0	0	0.865989	0.27	17.6302	0.34	5	69	22.7	2.8	0.5
C33-3.2	zone I	18.59	0.18	0.98	0	1.26463	2.24396	0.26	16.3412	0.32	1.8	50.9	24.2	23	<0.1
C33-30.3	zone I	18.16	0.31	0.92	0	1.41071	2.33288	0.26	15.8265	0.4	2.3	47.8	23.4	26.1	0.3
C33-37.1	zone I	16.8	0.19	0.02	0.01		0.0346008	0.2	16.7693	0.27	11.4	73.5	12.8	1.7	0.6
C33-38.2	zone I	16.78	0.15	0.98	0.06	1.00537	2.03954	0.27	14.7366	0.3	2.5	54	24.3	17.8	1.5
C33-4.2	zone I	18	0.16	0.51	0.03	0.299605	0.839947	0.27	17.1626	0.32	9.5	65	18.2	6.2	1.1
C33-40.2	zone I	16.96	0.18	0.51			0.507462	0.27	16.451	0.33	7.6	70.9	18.2	3.2	0.1
C33-41.1	zone I	17.23	0.18	0.53	-0.01	0.149647	0.674112	0.27	16.5511	0.33	9.1	68.5	18.5	3.8	0.1
C33-5.2	zone I	17.98	0.16	1.05	0.05	1.42261	2.5274	0.26	15.4481	0.31	1.92481	44.9983	25.2754	26.3084	1.37925
C33-5.4	zone I	17.99	0.2	1.01	0.02	1.25052	2.28042	0.26	15.7106	0.33	2.2841	48.636	24.5987	22.5915	0.776543
C33-9.1_C	zone I	18.36	0.14	1.02	0.07	0.836811	1.92252	0.27	16.4366	0.3	3.24934	55.3924	24.7336	14.7298	1.82068
C33-13.2	zone II	17.98	0.17	0.25	0.01	0.519805	0.771337	0.27	17.2124	0.32	6.6	68.2	15.3	9.2	0.8	zone II	17.2032	0.932289	7.11281	65.8968	17.2703	8.7885	1.03825
C33-34.1	zone II	17.67	0.17	0.31		0.448518	0.757198	0.27	16.9105	0.31	7.4	68.3	15.9	8.4	<0.1
C33-2.2a	zone II	17.98	0.18	0.35	0.05	0.37111	0.767972	0.27	17.2129	0.33	8.3	66.8	16.4	7.2	1.4
C33-3.1	zone II	18.49	0.22	0.29		0.569257	0.858547	0.26	17.6276	0.34	5.5	68.2	15.7	10.2	0.3
C33-11.2	zone II	17.64	0.19	0.42	0.04	0.660921	1.12008	0.27	16.5202	0.33	6.84081	63.0456	17.1513	11.726	1.20946
C33-2.2	zone II	18.63	0.13	0.35	0.05	0.37111	0.767972	0.27	17.8605	0.3	8.29694	66.8412	16.3565	7.10512	1.36417
C33-12.2	zone II	18.36	0.2	1.03	0.04	0.371035	1.44175	0.270958	16.9145	0.34	6.74409	59.976	24.875	7.10397	1.25361
C33-9.2	zone II	18.52	0.17	0.33	0.03	0.387539	0.7513	0.27	17.7736	0.32	7.41913	68.0201	16.1488	7.35748	1.02719
C33-9.3	zone II	17.89	0.2	0.46	0.03	0.604958	1.09137	0.27	16.797	0.33	6.91434	63.6886	17.6011	10.804	0.951595
C33-20.2	zone III	12.39	0.15	0.94	0.04	0.241736	1.21391	0.27	11.1797	0.31	7.9	62	23.7	5.1	1.3	zone III	10.7669	4.20094	10.044	61.6735	22.0291	5.35693	1.1324
C33-10.1	zone III	8.09	0.16	0.53		0.405378	0.936863	0.27	7.14934	0.31	16.1	57.7	18.5	7.6	<0.1
C33-2.1	zone III	13.55	0.16	0.49	0.06	0.150692	0.707965	0.28	12.8425	0.32	11.4064	64.9842	18.0603	3.81708	1.7
C33-2.1a	zone III	10.46	0.19	0.49	0.06	0.150692	0.707965	0.28	9.75286	0.34	11.4064	64.9842	18.0603	3.81708	1.67309
C33-20.1	zone III	11.92	0.24	0.92	0.01	0.253316	1.18186	0.27	10.7428	0.36	8.7	62.2	23.4	5.3	0.4
C33-24.1	zone III	13.54	0.22	0.4	0.02		0.418707	0.28	13.1234	0.35	10.9	68.8	17	2.6	0.8
C33-27.1	zone III	12.57	0.21	0.91		0.452929	1.36653	0.27	11.201	0.34	6.6	61.7	23.4	8.4	<0.1
C33-28.1	zone III	14.2	0.19	0.46	-0.01	0.249089	0.69976	0.27	13.4972	0.33	10.1	66.9	17.7	5.3	0.1
C33-29.1	zone III	13.21	0.18	0.43	0.02		0.442306	0.28	12.7661	0.33	10.3	68.3	17.3	3.4	0.6
C33-29.2	zone III	13.91	0.21	0.45	-0.01		0.440341	0.27	13.4725	0.34	11.6	67.7	17.6	3	0.1
C33-30.2	zone III	10.72	0.19	1.42		0.372699	1.78909	0.27	8.93045	0.33	7.8	54.3	30.8	7.1	<0.1
C33-31.1	zone III	9.58	0.24	0.94	0.06	0.373138	1.36852	0.27	8.21636	0.37	11.3	56.3	23.7	7	1.7
C33-33.1	zone III	11.98	0.19	0.73	0.01	0.393568	1.13265	0.27	10.8458	0.33	8.3	62.1	20.9	7.9	0.8
C33-4.1	zone III	11.82	0.17	0.9	0.02	0.390868	1.3126	0.27	10.5119	0.32	7.4	61.1	23.2	7.5	0.7
C33-6.3	zone III	9.73	0.2	0.94	0.06	0.227714	1.22073	0.27	13.2667	0.34	11.8421	58.0085	23.6355	4.94619	1.53731
C33-7.1	zone III	9.13	0.16	1.61	0.12	0.200316	1.92879	0.27	7.1965	0.31	8.28441	50.0118	34.2274	4.5422	2.82657
C33-6.5	zone III	10.54	0.2	0.8	0.06	0.204398	1.06513	0.27	9.47686	0.34	10.8533	61.0348	21.8409	4.60223	1.61663
C33-37.4	zone III	10.75	0.17	0.92		0.194263	1.11841	0.27	9.63257	0.32	10	62	23.5	4.5	<0.1
C33-1.1_2	zone IV	4.85	0.17	0.96	0.05	1.64803	2.66528	0.26	2.18869	0.31	1.69274	40.9662	24.0266	31.7679	1.43438	zone IV	3.78119	1.86874	12.4578	53.3291	22.3866	10.3169	1.38699
C33-12.1	zone IV	5.01	0.19	1.12	0.09	0.540876	1.74374	0.270715	3.26962	0.33	13.4004	48.2859	26.1501	9.76652	2.20547
C33-30.1	zone IV	5.6	0.17	0.73	0.02	0.546866	1.30021	0.27	4.29797	0.32	11.2	57.2	21	9.9	0.7
C33-40.1	zone IV	4.77	0.16	0.91	0	0.364917	1.27304	0.27	3.5	0.31	12	57.4	23.2	7	0.1
C33-40.3	zone IV	4.53	0.17	0.67	0.05	0.375566	1.10232	0.27	3.42514	0.32	15.5	55.5	20.1	7.2	1.5
C33-5.1_R	zone IV	4.72	0.17	0.94	0.08	0.404336	1.4232	0.27	3.30166	0.32	14.0055	52.519	23.6756	7.61659	2.05117
C33-5.3	zone IV	4.74	0.19	0.9	0.06	0.484401	1.44508	0.27	3.29006	0.33	14.7879	51.4508	23.1439	8.8676	1.63323
C33-6.1	zone IV	5.29	0.16	0.27	0.02	0.668043	0.957794	0.26	4.33159	0.31	7.11623	64.8465	15.4802	11.8444	0.692017
C33-6.2	zone IV	5.1	0.16	0.84	0.07	0.310095	1.21689	0.27	4.70665	0.32	15.8653	53.7156	22.3235	6.1771	1.8178
C33-6.4	zone IV	6.58	0.15	1.02	0.07		1.08428	0.27	5.50056	0.31	19.0103	51.407	24.7663	3.02902	1.73581
C38 Grt-Phe-quartzschist
C38-12.1	Undifferentiated	18.88	0.13	0.61	0.04	0	0.652013	0.28	18.2244	0.31	9.76957	66.8179	19.4482	2.72734	1.20493		17.3784	1.72845	6.01917	64.9103	20.2203	7.47271	1.32544
C38-2.1	Undifferentiated	18.81	0.16	0.45	0.04	0	0.494426	0.28	18.3177	0.32	7.44227	70.199	17.5802	3.56143	1.17454
C38-23.1	Undifferentiated	18.15	0.2	1.08	0.05	0.83907	1.97333	0.27	16.1788	0.33	2.4262	55.6291	25.6719	14.7695	1.41335
C38-23.2	Undifferentiated	18.57	0.15	0.38	0.04	0.230508	0.644464	0.27	17.9235	0.31	5.98316	71.2151	16.6975	4.98754	1.0757
C38-3.1	Undifferentiated	17.98	0.15	0.42	0.05	0.361808	0.826601	0.27	17.1555	0.31	5.49948	68.9896	17.1442	6.9627	1.35087
C38-4.1	Undifferentiated	18.55	0.16	0.55	0.04	0	0.598525	0.28	17.9478	0.32	8.44427	68.8617	18.7766	2.64749	1.24861
C38-5.1	Undifferentiated	17.92	0.16	0.8	0.04	0.555255	1.39711	0.27	16.5192	0.32	6.65869	60.2661	21.8497	9.99766	1.17413
C38-7.1	Undifferentiated	18.84	0.16	0.56	0.05	0	0.605488	0.28	18.2395	0.32	7.26199	69.6708	18.8409	2.90206	1.28528
C38-8.1	Undifferentiated	18.33	0.17	1.06	0.08	1.02042	2.16365	0.27	16.1697	0.31	2.2445	52.1509	25.4183	18.0624	2.01639
C38-8.2	Undifferentiated	18.31	0.17	0.72	0.05	0.436049	1.19976	0.27	17.1076	0.32	4.46154	65.3029	20.7758	8.10892	1.31055
C25 Calcschist
C25-10.1	Undifferentiated	19.49	0.17	1.03	0.07	1.46	2.56	0.26	16.94	0.31	4.9	41.1	24.9	27.4029	1.7		17.2169	1.41664	4.452	41.4849	24.8176	28.0556	1.22313
C25-10.3	Core	20.17	0.21	1.08	0.08	1.43	2.59	0.26	17.57	0.34	4.66811	41.0632	25.6995	26.5155	1.94212
C25-12.1	Undifferentiated	20.21	0.17	1.06	0.07	1.47	2.61	0.26	17.6	0.32	4.70228	40.5072	25.4029	27.4029	1.92366
C25-12.1_2	Undifferentiated	19.69	0.16	1.06	0.07	1.47	2.61	0.26	17.08	0.31	4.70228	40.5072	25.4029	27.4029	1.92366
C25-13.1	Undifferentiated	19.43	0.21	0.98	0.02	1.53	2.53	0.26	16.89	0.33	4.2	41.8	24.3	28.8	0.7
C25-14.1	Undifferentiated	19.41	0.16	1.02	0.07	1.47	2.56	0.26	16.8	0.31	4.1122	41.7854	24.7717	27.5066	1.73343
C25-15.1	Undifferentiated	18.29	0.17	1.03	0.01	1.79	2.83	0.26	15.5	0.31	3.88586	34.9218	24.8827	35.6124	0.570184
C25-15.1_2	Undifferentiated	21.09	0.21	1.03	0.01	1.79	2.83	0.26	18.26	0.33	3.88586	34.9218	24.8827	35.6124	0.570184
C25-18.1	Core	19.68	0.24	0.97	0.02	1.45	2.44	0.26	17.24	0.35	5	43.2	24.2	27	0.6
C25-18.2	Core	19.68	0.14	1	0.03	1.6	2.63	0.26	17.05	0.3	3.5	40.3	24.5	30.5	1
C25-20.1	Undifferentiated	19.99	0.17	0.94	0.01	1.51	2.46	0.26	17.53	0.31	4.9	42.4	23.6	28.4	0.5
C25-25.1	Undifferentiated	19.92	0.14	1.07		0.25	1.12	0.26	17.73	0.3	4.4	49.7	25.6	20	<0.1
C25-3.2	Undifferentiated	19.43	0.17	1.07	0.06	1.42	2.55	0.26	16.88	0.31	3.82349	42.7888	25.5067	26.1581	1.62067
C25-4.2	Undifferentiated	18.74	0.11	1.07	0.07	1.34	2.48	0.26	16.27	0.29	5.35189	42.8635	25.4322	24.5769	1.73986
C25-5.1	Undifferentiated	20.57	0.22	0.99	0.01	1.45	2.45	0.26	18.11	0.34	3.9	44	24.4	26.9	0.6
C25-7B.2	Undifferentiated	20.49	0.15	0.93		1.54	2.47	0.26	18.02	0.3	5.3	41.9	23.6	29.1	<0.1
C36 Calcschist
C36-11.2	Core	19.3	0.18	0.61		0.34	0.95	0.26	18.35	0.31	4.5	51.1	19.4	25	<0.1		18.2073	0.655322	4.25768	42.15	24.4928	27.5266	1.80938
C36-3.1	Undifferentiated	19.9	0.18	1.3	0.09	0.12	1.51	0.27	18.39	0.32	5.15205	50.3995	28.8509	13.1768	2.28091
C36-3.1b	Undifferentiated	19.4	0.26	1.3	0.09	0.12	1.51	0.27	17.89	0.38	5.15205	50.3995	28.8509	13.1768	2.28091
C36-3.2	Undifferentiated	19.21	0.18	0.64	0.05	0.51	1.2	0.26	18.01	0.32	3.94533	40.5217	19.7649	34.3223	1.40654
C36-5.1	Undifferentiated	19.41	0.19	1.03	0.06	0.42	1.51	0.26	17.9	0.32	4.45107	39.5804	24.8982	29.2974	1.6915
C36-5.1	Core	19.55	0.18	1.03	0.06	0.42	1.51	0.26	18.04	0.32	4.45107	39.5804	24.8982	29.2974	1.6915
C36-5.2	Undifferentiated	20.01	0.17	0.83		0.32	1.15	0.26	18.86	0.31	3.9	48.1	24	24	<0.1
C36-6.1	Undifferentiated	20.26	0.18	1	0.07	0.48	1.56	0.26	18.7	0.32	3.68978	36.9896	24.5556	32.7474	1.90127
C36-6.2	Undifferentiated	19.91	0.17	1.19	0.08	0.62	1.89	0.26	18.03	0.31	1.86282	28.3433	27.1686	40.4488	1.95213
C36-7.1	Undifferentiated	19.4	0.15	0.93	0.06	0.44	1.43	0.26	17.98	0.3	4.86516	39.318	23.5166	30.6627	1.53985
C36-7.1	Undifferentiated	19.56	0.16	0.93	0.06	0.44	1.43	0.26	18.13	0.31	4.86516	39.318	23.5166	30.6627	1.53985
Matrix bias corrections are only reported when applied; empty cells indicate that the composition of the garnet did not require any matrix bias correction for that component (e.g. bias And is only applied if XAnd is >3.7)
SRANDARDS and REFERENCE MATERIALS						SPS BH of δ18O = 9.44 ± 0.55 ‰ (2σ), 9.71 ± 0.18 ‰ (2σ).
Label		Measured δ18O ‰	± SE 95%
SPEBH-01		9.6399	0.132243
SPEBH-02		10.0265	0.141922
SPEBH-03		9.19333	0.136707
SPEBH-04		9.29935	0.12783
SPEBH-05		9.03688	0.139123
SPEBH-06		9.1974	0.127379
SPEBH-07		9.56676	0.140208
SPEBH-08		9.1221	0.16825
SPEBH-09		9.30408	0.121853
SPEBH-13		9.72141	0.130551
SPEBH-14		9.51926	0.114393
SPEBH-15		9.82455	0.146072
SPEBH-16		9.8142	0.139881
SPEBH-17		8.81871	0.131887
SPEBH-18		9.80145	0.127367
SPEBH-19		9.81089	0.151121
SPEBH-20		9.73925	0.138479
SPEBH-21		9.96333	0.136625
SPEBH-22		9.7723	0.137925
SPEBH-23		9.77632	0.143282
SPEBH-24		9.85615	0.139669
	AVERAGE	9.5621
	STDEV	0.338834
SPEBH-1.1		9.65177	0.126714
BH-2.1		9.73788	0.121685
BH-2.2		10.4201	0.132118
BH-5		10.3495	0.184532
BH-6		9.53059	0.158695
BH-7		10.0273	0.125581
BH-8		9.60197	0.161517
BH-9		9.85629	0.22803
BH-12		10.5123	0.154086
BH-13		10.172	0.148577
BH-14		10.0121	0.191051
BH-15		9.64501	0.173067
	AVERAGE	9.95973
	STDEV	0.342113
GRT1A-1		11.2154	0.071947
GRT1A-2		11.6292	0.0418553
GRT1A-3		11.1332	0.0550699
GRT1A-4		11.8158	0.0790467
GRT1A-5		10.8927	0.111892
GRT1A-6		11.1462	0.111316
GRT1A-7		11.2678	0.0797738
GRT1A-8		10.9066	0.0863258
GRT1A-10		11.3988	0.0837526
GRT1A-13		11.306	0.0665979
GRT1A-14		11.8532	0.0477654
GRT1A-16		11.2687	0.0768346
	AVERAGE	11.3195
	STDEV	0.311452	0.0899084
UWG-1		5.76504	0.122233
UWG-2		5.65321	0.147345
UWG-3		5.42441	0.161736
UWG-4		5.75423	0.166577
UWG-5		6.05673	0.134503
UWG-6		5.54703	0.149933
UWG-7		5.8935	0.148426
UWG-8		5.96483	0.143491
UWG-10		5.90209	0.165633
UWG-11		5.67733	0.136457
UWG-12		6.14492	0.143047
UWG-13		6.14222	0.124714
UWG-15		5.89067	0.1433
UWG-16		5.23735	0.173
UWG-17		6.01364	0.187484
UWG-18		5.71437	0.134031
UWG-19		6.17414	0.149918
UWG-20		5.86503	0.160977
UWG-21		5.92815	0.146053
UWG-22		5.48751	0.178266
UWG-23		5.74121	0.120145
UWG-24		5.42922	0.154451
	AVERAGE	5.79122
	STDEV	0.255286
UWG2-1		5.50691	0.0561536
UWG2-3		5.80203	0.0862232
UWG2-5		5.70158	0.089697
UWG2-6		5.75159	0.101392
UWG2-7		5.77155	0.150838
UWG2-8		5.80406	0.0783812
UWG2-9		5.99474	0.07971
UWG2-10		5.79134	0.0850041
UWG2-11		5.84181	0.0477466
UWG2-13		5.66814	0.110497
UWG2-14		5.93087	0.0647994
UWG2-15		5.70085	0.0609899
UWG2-16		5.84566	0.0787016
UWG2-17		5.86206	0.0652637
UWG2-18		5.86776	0.0753528
UWG2-19		5.70698	0.0600832
UWG2-20		6.08895	0.0717037
UWG2-21		5.88158	0.0558711
UWG2-22		5.80207	0.0762037
UWG2-23		5.67085	0.0678011
	AVERAGE	5.79957
	STDEV	0.1275
UWG-3.1		4.975	0.143608
UWG-4.1		5.56623	0.117841
UWG-3.2		5.56701	0.140054
UWG-09.1		6.76	0.13776
UWG-10.1		6.52198	0.116198
UWG-11.1		6.52469	0.146625
UWG-12		6.02321	0.157056
UWG-12.1		6.16121	0.11181
UWG-13		5.91177	0.163851
UWG-13.1		5.85108	0.142611
UWG-13.2		5.88213	0.10321
UWG-14		6.08517	0.169998
UWG-14.1		5.2818	0.1202
UWG-15		6.16265	0.217839
UWG-15.1		5.49492	0.142891
UWG-16		6.46164	0.161754
UWG-17		5.85081	0.20292
UWG-18		5.82171	0.234264
UWG-19		5.85875	0.21037
UWG-20		5.13034	0.134651
UWG-21		6.23185	0.204255
UWG-22		5.36208	0.243452
UWG-23		5.91554	0.162738
UWG-24		5.70227	0.194739
UWG-26		5.85645	0.160346
UWG-27		5.6986	0.170544
UWG-28		5.71605	0.163165
UWG-29		5.02936	0.175343
UWG-30		5.67572	0.220566
UWG-31		5.80233	0.186147
UWG-31.1		5.65728	0.10982
UWG-32		5.1891	0.196609
UWG-33		5.7021	0.240194
UWG-34		5.92004	0.158787
UWG-34.1		6.06189	0.127128
UWG-35		5.64059	0.173727
UWG-35.1		6.08753	0.134624
UWG-36		5.83283	0.159464
UWG-36.1		5.42552	0.161664
UWG-37		5.77816	0.180064
UWG-37.1		6.52976	0.132036
UWG-38		5.9018	0.210681
UWG-38.1		6.00111	0.127951
UWG-39		6.42895	0.185175
UWG-40		5.91345	0.167891
UWG-41		5.33288	0.191565
UWG-42		5.50158	0.202902
UWG-43		5.77696	0.180195
UWG-44		6.01349	0.163843
UWG-45		6.10508	0.170937
	AVERAGE	5.83365
	STDEV	0.393197

## Sheet: T3S_Mica_d18O
Supplementary Table 3S. Individual SIMS measurements of mica oxygen isotope composition.
Spot	δ18O ‰	± 2s	Na2O	SiO2	K2O	Al2O3	MgO	CaO	TiO2	FeO	MnO	Na (apfu)	Si (apfu)	XMg
C23 Mn Grt-quartzschist
C23-1-1	15.2176		0.826692	48.5944	10.2694	26.7483	2.61883	0.147927	0.48766	3.22289	0.539471	0.110594	3.34515	0.589227
C23-1-2	15.6509		0.707949	49.648	10.261	25.6652	3.61843	0.106836	0.327052	2.90258	0.491283	0.093869	3.39782	0.686154
C23-1-3	14.4446		0.538747	49.9924	10.6728	24.5558	4.39737	0.117794	0.200502	2.78127	0.554999	0.071671	3.42546	0.732378
C23-1-4	14.9338		0.756526	49.3646	10.1899	26.4781	3.69269	0.169344	0.215795	2.78431	0.574397	0.100219	3.36029	0.689218
C23-1-5	13.6816		0.912459	49.3339	10.4319	26.0431	3.28708	0.155232	0.346148	2.81128	0.651172	0.121131	3.37616	0.671364
C23-1-6	13.2921		0.832876	48.8443	10.5807	26.1462	3.50805	0.301333	0.302098	2.86973	0.565351	0.110946	3.35009	0.683806
C23-1-7	13.6302		0.857616	48.6529	10.2813	26.7164	2.94231	0.207737	0.232574	3.27882	0.527199	0.114455	3.34345	0.609766
C23-1-8	14.297		0.399229	51.1101	10.3787	23.7318	4.65561	0.183539	0.19446	2.79738	0.786315	0.052681	3.47842	0.74575
C23-1-9	13.2926		0.502851	50.6601	10.7592	23.9796	4.65447	0.136969	0.478315	2.7998	0.730407	0.066275	3.44353	0.745985
C23-1-10	13.6117		0.559526	50.1444	10.3695	24.7999	4.00696	0.117047	0.239609	2.88595	0.8835	0.074076	3.42781	0.702338
C23-1-11	15.1133		0.512026	50.6171	10.6518	24.7973	4.25991	0.22189	0.240396	2.71305	0.168402	0.067566	3.44204	0.73098
C23-1-12	15.0046		0.877159	49.1617	10.2883	26.9858	3.1686	0.238327	0.441311	3.06463	0.338409	0.11556	3.33911	0.645227
C23-1-13	15.3402		0.871223	49.989	10.2883	26.7838	3.33104	0.1808	0.256121	2.8097	0.229712	0.114078	3.37704	0.67289
C23-1-14	12.3934		0.857862	47.757	9.96474	27.2271	2.34399	0.079442	0.445946	3.1841	0.678421	0.115564	3.31654	0.54902
C23-1-15	12.0518		0.843023	46.879	10.282	27.6528	2.08161	0.079442	0.365538	3.51672	0.86556	0.114712	3.27594	0.493233
C23-1-16	12.4109		0.676613	46.3811	10.4179	29.8146	1.75077	0.225238	0.080376	2.34175	0.858213	0.091066	3.22033	0.534361
C23-1-17	12.1106		0.73318	47.4666	10.282	28.8671	2.87707	0.17806	0.317782	2.41745	0.647365	0.097341	3.24864	0.671439
C23-1-18	12.3276		0.772266	47.7131	10.3035	28.2504	2.79193	0.07305	0.353091	2.47228	0.892719	0.102867	3.27254	0.651799
C23-1-20	12.4597		0.826692	46.4299	10.3233	30.4694	1.82131	0.109575	0.482287	2.29333	0.527199	0.110205	3.19093	0.576046
C23-1-21	13.1604		0.782162	49.5028	10.4973	26.2747	3.09733	0.143057	0.512738	2.76075	0.546761	0.10352	3.37728	0.663843
C23-1-22	12.7844		0.841534	49.496	10.4816	26.4417	3.16028	0.145188	0.234354	3.09969	0.957926	0.110925	3.36332	0.639967
C23-1-23	13.7788		0.829661	48.5539	10.3388	26.9989	3.26857	0.076703	0.60494	3.22289	1.43849	0.109138	3.29612	0.637882
C23-1-24	12.8038		0.8069	49.075	10.3409	26.1958	3.13899	0.121751	0.605437	3.13981	0.719295	0.107052	3.35702	0.633313
C23-1-25	13.6636		0.839889	49.1126	10.3362	27.0207	2.74565	0.213063	0.445789	3.36728	0.876357	0.110733	3.33568	0.576156
C23-1-26	18.1489		0.851657	49.469	10.2243	25.9041	3.10764	0.153157	0.44534	3.14009	0.708139	0.113027	3.38438	0.633754
C23-1-27	17.5011		0.819269	49.4813	10.146	25.849	3.1739	0.197983	0.399085	3.07548	0.842609	0.108649	3.3855	0.644355
C23-1-28	16.5396		0.79768	49.4076	10.1164	25.7207	3.31968	0.136969	0.394138	3.08065	1.109	0.105957	3.38144	0.653165
C23-1-29	15.3427		0.908332	47.6315	10.1447	28.1782	2.1892	0.103868	0.350292	3.43165	1.00297	0.120897	3.27306	0.515071
C23-1-30	13.329		0.957456	47.8288	10.2958	27.7528	2.29281	0.13436	0.694647	3.48283	0.765188	0.127498	3.27953	0.526673
C23-1-31	14.9837		0.767319	48.8228	10.2282	26.8166	3.12283	0.189267	0.37371	2.9454	0.813647	0.101717	3.33718	0.632045
C23-1-32	12.6881		0.780926	47.3121	10.5413	28.2668	2.46685	0.168929	0.302098	3.15009	0.842225	0.104169	3.25744	0.562981
C23-1-33	13.0951		0.807332	48.4809	10.1691	27.4306	2.87563	0.12625	0.457609	3.13707	0.516364	0.106991	3.31374	0.604396
C23-1-34	13.5384		0.850572	48.0243	10.4724	27.1989	2.91199	0.14888	0.403199	3.47294	0.812376	0.113191	3.29449	0.558933
C23-1-35	12.5959		0.771367	46.2595	10.53	29.6361	1.91503	0.226622	0.404032	3.231	0.342935	0.103446	3.19857	0.495166
C23-1-36	13.0048		0.79026	47.6732	10.3542	28.6626	2.43182	0.164363	0.506531	2.74598	0.594478	0.104764	3.26199	0.594496
C23-1-37	14.5558		0.879994	48.5772	10.1785	26.4195	2.86532	0.262732	0.394777	3.42401	0.658731	0.117572	3.34407	0.592842
C23-1-38	15.2644		0.915752	49.5057	10.107	26.3756	3.03677	0.179847	0.394436	3.27716	0.772566	0.120845	3.36755	0.618591
C23-1-39	14.0247		0.437413	50.1628	10.5901	24.2283	4.2739	0.159383	0.400458	2.83383	0.526448	0.058287	3.44171	0.726121
C23-1-40	13.1759		0.51972	50.5941	10.6331	24.382	4.31744	0.13946	0.439114	2.89111	0.321761	0.068713	3.44557	0.724566
C23-1-41	15.2819		0.443484	51.0101	10.7334	24.0258	4.55223	0.114556	0.179434	2.755	0.743065	0.05857	3.46562	0.744672
C23-1-42	15.5891		0.398284	50.3623	10.275	23.5048	4.72074	0.163118	0.392765	3.19989	1.03209	0.052839	3.44973	0.729212
C23-1-43	16.7296		0.428419	50.8887	10.5842	24.0869	4.19186	0.135828	0.406297	2.86419	0.410071	0.056618	3.47076	0.718865
C23-1-44	17.2622		0.407876	49.9741	10.7584	24.0094	4.41491	0.134587	0.311904	2.85523	0.772217	0.054428	3.43801	0.731239
C23-1-45	12.6707		0.826017	48.5389	10.4173	26.1673	3.0376	0.21168	0.415939	3.34516	0.440656	0.110658	3.35075	0.611171
C23-1-46	12.5495		0.729538	48.7645	10.3733	26.0729	3.26101	0.128253	0.355576	3.19484	0.954446	0.097195	3.3531	0.637655
C23-1-47	13.1784		0.790932	48.7614	10.2883	26.4373	3.13035	0.183041	0.494624	2.91094	0.771298	0.10527	3.346	0.655614
C23-1-48	12.921		0.786404	47.7034	10.2128	25.6056	3.23088	0.193062	0.566635	5.19856	1.14893	0.105033	3.2866	0.621037
C23-1-49	12.6662		0.761664	47.8546	10.0707	25.1619	3.4312	0.086095	0.436514	5.7668	0.972229	0.102111	3.30287	0.626864
C23-1-50	14.096		0.878026	48.5615	10.1701	25.9036	3.1089	0.272797	0.278923	3.27486	0.701221	0.117897	3.36069	0.624977
C23-1-51	13.3714		0.862563	49.5	10.1693	26.0368	3.10717	0.245403	0.285976	3.19351	0.642323	0.114413	3.38399	0.630345
C23-1-53	12.4732		0.82197	48.789	10.0448	26.3328	3.12847	0.196738	0.316187	3.23789	0.708868	0.109611	3.35432	0.628092
C23-2-1	12.6308		0.685884	48.6492	10.6778	25.9875	3.56648	0.127078	0.211932	2.46334	0.171738	0.092187	3.37143	0.71853
C23-2-2	12.8367		0.712779	49.5152	10.6362	26.0846	3.44011	0.13084	0.252579	2.54637	0.111936	0.094821	3.393	0.705489
C23-2-3	12.3226		0.705597	49.5526	10.7577	26.2136	3.52654	0.060448	0.188328	2.62374	0.222186	0.093508	3.3855	0.704403
C23-2-4	13.8087		0.47708	50.8775	11.0272	24.4026	4.24576	0.202326	0.176999	2.16693	0.15515	0.063186	3.47214	0.775436
C23-2-5	13.9808		0.419783	50.5941	10.9621	24.3111	4.46921	0.160933	0.185059	2.23983	0.124204	0.055731	3.4635	0.779698
C23-2-6	13.4242		0.469832	50.1461	10.9094	24.3629	4.21402	0.099914	0.1623	2.24695	0.297127	0.062856	3.45681	0.768154
C23-2-7	13.5095		0.475084	50.2725	10.9167	24.3887	4.2901	0.088402	0.179578	2.23098	0.140004	0.063442	3.45954	0.772512
C23-2-8	13.5938		0.672278	49.7048	10.6475	25.7202	3.79522	0.087663	0.225111	2.54061	0.056735	0.08928	3.4046	0.725319
C23-2-9	14.9513		0.672912	49.3889	10.4995	26.1076	3.5474	0.113831	0.262425	2.43752	0.044468	0.089531	3.39159	0.720957
C23-2-10	14.1503		0.651773	48.9539	10.7124	26.1111	3.68362	0.142877	0.215457	2.43958	0.141684	0.087127	3.37255	0.728097
C23-2-11	12.6916		0.801286	48.0286	10.6206	26.5079	3.22192	0.199204	0.221523	2.91941	0.34133	0.107811	3.3317	0.662565
C23-2-12	13.7374		0.843152	48.8426	10.6406	26.844	3.33846	0.11615	0.214313	2.71874	0.188814	0.111963	3.34461	0.684479
C23-2-13	13.1893		0.815414	48.7269	10.148	26.2273	6.19331	0.125436	0.192353	3.54916	0.145604	0.106244	3.28257	0.704743
C23-2-14	13.0073		0.834483	48.1382	10.5422	26.5745	3.16978	0.072872	0.214525	2.78901	0.191805	0.112424	3.34233	0.664989
C33 Grt-Phe-quartzschist
C33-1-1	12.7096		0.311195	50.0177	10.4332	26.872	3.1745	0.156691	0.23915	2.08957	0.021164	0.041074	3.40618	0.727912
C33-1-2	13.113		0.216259	49.7606	10.8161	27.1007	2.83642	0.09093	0.165974	2.19516	0.01128	0.028688	3.40036	0.694676
C33-1-3	12.5973		0.209382	50.1561	10.6722	27.0952	2.89091	0.117076	0.223064	2.30767	0.042552	0.027571	3.4061	0.687321
C33-1-4	12.1321		0.459558	49.9338	10.4396	27.5438	3.15777	0.074965	0.195596	2.21541	0.009978	0.060299	3.3778	0.713542
C33-1-5	12.5091		0.52543	50.189	10.1469	27.7319	3.43192	0.086534	0.294474	1.95818	0.025054	0.068437	3.37234	0.754928
C33-1-6	12.8327		0.201589	50.0181	10.545	26.526	3.09572	0.145766	0.209813	2.32645	0.028633	0.02673	3.41911	0.700269
C33-1-7	12.5315		0.45554	50.1165	10.4447	27.2768	3.00778	0.075626	0.261999	1.98934	0.044086	0.059911	3.39782	0.723841
C33-1-8	12.0503		0.562975	48.6545	10.4454	27.9948	2.99152	0.118348	0.180511	1.96771	0.02068	0.074853	3.33342	0.72607
C33-1-9	12.1136		0.544507	49.5984	10.6285	27.3003	3.15472	0.09428	0.319229	1.85309	0.023239	0.071877	3.37489	0.746844
C33-1-10	12.4896		1.0932	46.1017	10.0546	33.602	0.690373	0.125347	0.295136	1.49695	0.03261	0.143113	3.13073	0.365305
C33-1-11	12.2233		0.575945	49.4529	10.3373	27.855	2.78945	0.11344	0.393972	2.02315	0.015453	0.075936	3.36022	0.70575
C33-1-12	12.545		0.593797	48.4457	10.2685	28.5051	2.69553	0.064901	0.334659	1.9286	0.024259	0.078921	3.31666	0.691735
C33-1-13	12.5365		0.200977	50.4065	10.5761	26.6124	3.01936	0.138131	0.201947	2.20063	0.037744	0.026534	3.43012	0.707252
C33-1-14	12.7584		0.250969	49.6432	10.4656	26.7665	3.1745	0.109551	0.162676	2.17538	0.046892	0.033339	3.40227	0.720055
C33-1-15	12.5629		0.239977	49.8496	10.3746	26.8654	2.94777	0.11789	0.287753	1.99085	0.030542	0.03185	3.41207	0.722894
C33-1-16	12.0577		0.639904	48.0975	10.1197	28.3413	2.32262	0.074965	0.303258	1.89653	0.032104	0.085881	3.32711	0.672111
C33-1-17	11.9161		0.750156	46.914	10.1348	31.2351	1.54037	0.101805	0.274467	1.70751	0.009942	0.099708	3.215	0.549661
C33-1-18	12.5869		0.571991	50.5908	9.51862	25.3274	4.04059	0.045148	0.145916	1.74611	0.020334	0.076225	3.47322	0.809289
C33-1-19	12.1874		0.565558	50.9265	9.53572	24.5764	3.31906	0.071042	0.121122	1.05068	0.021164	0.076386	3.54611	0.850865
C33-1-20	12.6407		0.556786	49.2343	10.3594	27.7582	2.97668	0.024566	0.18077	1.82275	0.039838	0.073772	3.3641	0.740791
C33-1-21	12.2373		0.215036	50.1429	10.7963	26.7646	2.89846	0.196437	0.251742	2.2526	0.03731	0.028396	3.41475	0.693693
C33-1-22	12.4103		0.355023	49.8262	10.3512	26.9134	3.12436	0.11453	0.26682	2.24002	0.028633	0.04697	3.3987	0.709299
C33-1-23	12.1061		0.533396	49.6566	10.3485	27.7091	2.81844	0.134781	0.230425	1.95354	0.039423	0.070361	3.37616	0.71398
C33-2-1	13.2597		0.684672	48.6597	10.2887	34.3532	2.57875	0.226294	0.194057	4.56987	0.13459	0.083994	3.0871	0.515188
C33-2-2	13.0298		0.673142	48.4995	10.4552	30.703	2.96887	0.366994	0.44214	4.30645	0.140931	0.085531	3.18175	0.587393
C33-2-3	12.6043		0.595982	48.4758	10.2272	33.4018	2.80626	0.3174	0.260389	2.66365	0.166601	0.074566	3.13386	0.654311
C33-2-4	12.4482		0.65326	49.5298	10.3685	30.5094	3.02662	0.186619	0.415555	2.5507	0.111813	0.083043	3.24777	0.685934
C33-2-5	12.2846		0.661137	49.0358	10.179	31.3061	2.92821	0.296769	0.202172	2.80166	0.206854	0.084021	3.21006	0.65381
C33-2-6	12.3574		0.594882	49.8248	10.2477	29.386	3.19839	0.377775	0.266924	3.18685	0.113028	0.075949	3.28237	0.659131
C33-2-7	12.3998		0.666971	49.208	10.2921	30.5712	3.07572	0.29095	0.464192	2.4325	0.153743	0.085069	3.23238	0.698954
C33-2-11	12.6492		0.644534	49.8418	9.07845	19.3001	3.1047	0.120678	0.244776	0.453888	0.08153	0.094646	3.77605	0.977226
C33-2-12	12.5908		0.614331	48.9588	10.2173	29.3692	3.14525	0.321978	0.352152	2.18968	0.12579	0.079767	3.27596	0.726227
C33-2-14	12.3515		0.612779	49.2848	10.1593	30.6051	3.19722	0.270095	0.31144	1.91943	0.154818	0.078266	3.24831	0.755087
C33-2-15	12.4841		0.602982	49.6248	10.3588	29.3453	3.18187	0.347553	0.549356	1.42346	0.095041	0.077827	3.29792	0.814364
C33-2-16	12.4472		0.620353	49.1243	10.4587	30.3261	3.10876	0.301236	0.322448	2.18057	0.099389	0.07969	3.24616	0.731728
C33-2-17	12.3415		0.643327	47.813	10.3349	34.1965	2.62286	0.215161	0.350116	2.31132	0.160194	0.080807	3.09934	0.677663
C33-2-18	12.5215		0.646433	48.5713	10.4401	32.7911	2.60018	0.279251	0.336885	2.27109	0.150517	0.081533	3.15959	0.667292
C33-2-30	12.6846		0.638801	48.7888	10.051	31.2213	2.70579	0.360014	0.343029	4.12891	0.18532	0.081102	3.1957	0.542474
C33-2-31	12.6517		0.671803	47.187	10.465	36.038	2.20571	0.283829	0.309405	2.85823	0.153743	0.083305	3.03195	0.638481
C33-2-32	12.6841		0.569088	53.1706	10.3697	16.2115	3.24882	1.30707	0.441038	19.7652	0.051248	0.073233	3.53019	0.225592
C33-2-33	12.0173		0.672712	51.2788	10.1505	19.597	2.71792	1.41728	0.46456	21.881	0.049695	0.085131	3.33928	0.179045
C33-2-34	12.4791		0.581713	49.9872	10.2315	27.8078	3.3225	0.286881	0.422378	1.66599	0.109663	0.075854	3.36297	0.797009
C33-2-35	12.3126		0.590514	50.2555	10.4276	28.1536	3.48244	0.419639	0.32976	2.04547	0.12794	0.076223	3.3416	0.75401
C33-2-36	12.522		0.577909	49.1572	10.0825	30.0135	3.24961	0.3381	0.325601	2.04876	0.132474	0.074366	3.26018	0.740286
C31 Eclogite
C31-1-2	10.6411		0.898964	48.804	10.4749	28.402	2.29181	0.048544	0.392296	1.63132	0.169503	0.119153	3.33544	0.712388
C31-1-3	10.9119		0.900157	48.8265	10.6643	28.1553	2.49328	0.100171	0.162761	1.54087	0.07467	0.119526	3.34552	0.737411
C31-1-5	10.6516		0.783157	48.2665	10.7468	27.7598	2.46671	0.095618	0.059186	1.46501	0.148787	0.105439	3.35042	0.750229
C31-1-9	10.6276		0.838136	47.6607	10.8561	27.363	3.01771	0.170291	0.140156	3.94816	0.150865	0.11146	3.27992	0.620815
C31-1-10	10.4157		0.760608	46.507	10.415	27.268	2.99912	0.07103	0.345251	3.951	0.149618	0.102613	3.25155	0.639271
C31-1-11	10.5089		0.872247	47.7683	10.487	28.193	2.42859	0.072123	0.092231	2.17628	0.120692	0.117263	3.31049	0.686036
C31-1-12	10.8107		0.938922	48.3095	10.5796	28.4477	2.20633	0.180308	0.19893	1.70896	0.103624	0.125352	3.32373	0.693654
C31-1-13	10.5653		0.800663	48.9531	10.4033	27.8221	2.35243	0.080137	0.334565	2.19749	0.162294	0.106195	3.35292	0.653425
C31-1-14	10.7129		0.923416	49.4313	10.2357	28.4493	2.05242	0.047581	0.217015	1.70228	0.083052	0.122013	3.36632	0.679613
C31-1-15	10.687		0.854932	48.095	10.4016	28.2019	2.47502	0.082641	0.456636	1.80013	0.067813	0.114319	3.31579	0.707943
C31-1-16	10.5753		0.907206	48.1791	10.7524	28.5335	2.0427	0.161184	0.133168	1.67209	0.066497	0.121367	3.32423	0.679918
C31-1-17	10.4187		0.867736	48.8361	10.2774	28.0899	2.26752	0.049175	0.25154	1.64198	0.136319	0.115689	3.35657	0.705385
C31-1-18	10.5204		0.774817	49.1315	10.4759	27.7984	2.46197	0.092658	0.058775	1.45978	0.025906	0.103304	3.37869	0.750546
C31-1-19	10.7837		0.725364	49.135	10.9127	27.374	2.5777	0.046443	0.088779	0.960585	0.091433	0.097141	3.39403	0.823675
C31-1-20	11.0062		0.688245	49.695	11.0168	27.6219	2.79328	0.160274	0.054254	0.91376	0.080004	0.09108	3.39129	0.841798
C31-1-21	10.7558		0.38003	51.123	10.8636	25.4111	3.68766	0.049175	0.241676	0.684247	0.124682	0.050303	3.49163	0.905005
C31-1-22	11.3956		0.359864	51.0015	10.9805	24.339	4.15578	0.060103	0.029214	0.621035	0.04009	0.04823	3.52302	0.921943
C31-1-23	11.063		0.763434	48.6303	10.4074	27.2368	3.01894	0.131133	0.202219	1.3942	0.128838	0.102207	3.36317	0.808567
C31-1-24	11.082		0.665185	49.5341	10.4685	27.4405	2.74933	0.090154	0.112681	1.02001	0.09284	0.088615	3.40085	0.825704
C31-1-25	10.9658		0.448118	50.2046	10.7779	26.0855	3.5055	0.145633	0.087641	0.738326	0.11183	0.059642	3.45039	0.893689
C31-1-26	10.8411		0.47555	50.2475	10.5578	25.3845	4.04278	0.212671	0.275442	1.5641	0.136447	0.062981	3.43832	0.854587
C31-1-31	11.0017		0.457664	51.4644	10.7444	25.9061	3.43085	0.150257	0.008347	0.87878	0.125193	0.060017	3.49122	0.874211
C31-1-32	11.2889		0.274792	51.4345	10.8578	24.3342	3.93338	0.112692	0.207973	0.64875	0.092957	0.03655	3.53576	0.914792
C31-1-33	10.9299		0.310967	51.9105	10.9837	24.2018	4.12927	0.094777	0.083467	0.559307	0.079477	0.041213	3.55002	0.929402
C31-1-34	10.9638		0.278768	52.0513	11.089	24.1299	3.95346	0.136387	0.271269	0.565477	0.075257	0.037011	3.55454	0.925731
C31-1-35	10.8231		0.689538	49.7777	10.5381	27.3754	3.10112	0.190325	0.153719	0.645409	0.124959	0.091225	3.4	0.896327
C31-1-36	10.865		0.27855	51.5403	10.8391	24.544	3.92959	0.076494	0.108508	0.638643	0.099745	0.037128	3.53476	0.915738
C31-1-37	11.1672		0.331639	51.7525	11.1913	24.6615	3.92817	0.007513	0.099465	0.533392	0.121149	0.043911	3.533	0.928868
C31-1-38	10.6386		0.451797	50.2946	10.9511	25.8666	3.60204	0.142744	0.094944	0.704765	0.115054	0.060227	3.45579	0.900919
C31-1-39	11.1842		0.29288	51.4216	11.2155	24.2925	4.31433	0.220376	0.04069	0.365383	0.052574	0.038981	3.52843	0.954932
C31-1-40	10.4157		0.639146	50.1085	10.6453	27.1038	2.84807	0.110188	0.2351	1.11609	0.044193	0.0845	3.41876	0.815691
C31-1-41	10.6481		0.688247	48.8187	10.5347	28.3256	2.52197	0.062607	0.036169	1.32597	0.123435	0.091665	3.35207	0.770892
C31-1-42	10.8161		0.422084	50.2688	10.7904	25.5425	3.59944	0.162778	0.140156	0.61366	0.092195	0.056536	3.47041	0.908523
C31-1-43	10.89		0.661114	49.4287	10.8734	26.9966	3.12983	0.147752	0.357171	0.809263	0.134864	0.087923	3.39156	0.871523
C31-1-44	10.6945		0.700133	49.772	10.8416	27.1549	2.85123	0.060103	0.168187	0.777992	0.081376	0.093198	3.41222	0.863684
C31-1-45	11.3647		0.290693	51.4381	11.0379	24.1371	4.34363	0.14101	0.066774	0.403445	0.09917	0.038774	3.53586	0.950807
C31-1-46	11.1533		0.40658	51.7628	10.8976	24.8616	3.62554	0.235402	0.090423	0.509989	0.042669	0.054182	3.53388	0.920827
C31-1-47	10.8381		0.402801	50.8464	11.148	25.5619	3.91253	0.104024	0.146068	0.658851	0.05697	0.05336	3.47029	0.910018
C31-1-48	10.7024		0.345553	51.7602	10.9279	24.7335	3.8186	0.145633	0.033387	0.581682	0.033057	0.045679	3.53713	0.920311
C31-2-1	9.48796		0.360118	49.4545	10.9793	24.7687	3.75665	0.0982	0.150494	1.99821	0.05652	0.048685	3.44927	0.763331
C31-2-2	9.93879		0.306789	49.6782	11.0013	24.0789	4.51955	0.151443	0.188221	2.02537	0.088623	0.041391	3.45457	0.796145
C31-2-3	9.83306		0.276187	49.8227	10.9793	23.9284	4.20993	0.18566	0.175066	1.75693	0.069331	0.037377	3.47972	0.809222
C31-2-4	9.7034		0.306135	49.9733	10.949	23.6875	3.72146	0.172827	0.175572	1.89999	0.095672	0.041641	3.50641	0.775048
C31-2-5	9.98218		0.30873	49.8729	11.0461	24.0832	3.95449	0.159575	0.297857	1.85153	0.058027	0.041714	3.47671	0.790331
C31-2-6	9.86897		0.290603	49.7308	11.0178	24.1649	3.9333	0.033833	0.181546	1.8655	0.104448	0.039413	3.47734	0.789265
C31-2-7	10.1443		0.677634	49.1906	10.6237	25.0944	3.37625	0.5783	0.134087	2.38004	0.066634	0.091482	3.42263	0.713225
C31-2-8	10.1373		0.27162	49.8199	11.0206	23.9918	4.10067	0.182591	0.241943	1.88857	0.042201	0.036825	3.47629	0.792988
C31-2-9	9.9742		0.279042	50.0162	10.994	24.1111	4.14202	0.127354	0.244384	1.83752	0.116054	0.037618	3.47631	0.798057
C31-2-10	10.063		0.267823	49.7985	11.0034	23.9372	4.14415	0.193332	0.190784	1.94538	0.064093	0.03625	3.47679	0.790372
C31-2-12	9.6929		0.295028	49.8543	10.9596	23.9829	4.26161	0.306876	0.239502	1.79547	0.05652	0.039843	3.47139	0.808336
C31-2-13	8.71245		5.88102	48.9094	2.39777	35.9691	0.333101	0	0.34815	0.606049	0.105239	0.730565	3.16225	0.109781
C31-2-14	9.42509		0.380527	49.946	11.0653	24.5582	3.71159	0.257776	0.204784	2.10675	0.04985	0.051144	3.46282	0.756606
C31-2-15	8.41572		0.390377	49.3385	10.7297	24.0053	3.63999	0.228623	0.130114	2.3051	0.085156	0.053359	3.47404	0.736104
C31-2-16	9.8859		0.286407	49.6797	10.829	23.7304	3.88679	0.041889	0.195475	2.00058	0.088623	0.039037	3.49435	0.773547
C31-2-17	9.5373		0.272619	49.5879	11.0261	24.1407	3.9271	0.215887	0.113237	1.91753	0.094953	0.036991	3.47222	0.782769
C31-2-18	9.5368		0.284608	50.2107	11.0302	24.1947	4.05733	0.159499	0.084801	1.92962	0.063302	0.038301	3.48375	0.78818
C31-2-19	10.1342		0.281897	49.635	11.3547	24.0717	4.07113	0.082856	0.076433	1.90509	0.038433	0.038234	3.47201	0.79117
C31-2-20	10.0335		0.292745	49.5978	10.9881	24.4377	3.78173	0.190263	0.266515	1.92861	0.119822	0.039551	3.46063	0.774962
C31-2-21	9.6166		0.271049	49.9015	10.936	24.2287	4.08294	0.133491	0.192799	1.83902	0.065563	0.03658	3.47431	0.797445
C31-2-22	9.13485		0.293886	49.7568	11.1041	23.6964	4.23661	0.110475	0.139118	1.92567	0.065563	0.03996	3.48471	0.794857
C31-2-23	10.0939		0.286516	50.1593	11.0643	24.0347	4.06114	0.213837	0.113604	1.81017	0.064021	0.038672	3.48785	0.798086
C31-2-24	10.0729		0.292173	49.9717	10.94	23.7931	4.12134	0.176454	0.139049	1.87055	0.081388	0.039575	3.4913	0.795823
C31-2-25	9.77269		1.03107	47.7194	9.89241	26.9253	2.48692	0.128888	0.360611	2.37815	0.137154	0.140014	3.34696	0.646996
C31-2-26	10.1736		0.278014	49.9896	10.9941	24.1449	4.00307	0.140166	0.162565	1.90176	0.064884	0.037534	3.48112	0.787938
C31-2-27	9.71235		0.263056	50.9217	11.0815	24.0464	4.35465	0.133491	0.257718	1.89108	0.073852	0.035032	3.49328	0.802647
C31-2-28	9.94225		0.276879	49.9539	11.1516	23.714	4.19385	0.137367	0.158853	1.69118	0.024155	0.037538	3.49365	0.813343
C31-2-29	10.0006		0.271049	50.5262	10.9478	23.8139	4.35022	0.208676	0.208643	1.61529	0.040694	0.036445	3.49959	0.825602
C31-2-30	9.78615		0.292744	50.1881	11.0903	23.9905	4.19961	0.072116	0.168227	1.71288	0.064809	0.039529	3.48868	0.811654
C31-2-31	9.84151		0.343957	50.4905	10.8847	24.0001	3.84958	0.162721	0.214166	2.01058	0.109196	0.046234	3.49955	0.772053
C31-2-32	10.0051		0.280945	49.1971	10.8578	23.3708	3.92176	0.839561	0.892019	1.97109	0.080007	0.038289	3.45132	0.778258
C31-2-34	8.91791		0.269622	50.2182	11.2273	23.7025	3.95344	0.070888	0.214311	1.84447	0.04985	0.036467	3.50401	0.792033
C31-3-1	10.3533		0.52184	50.742	11.0046	27.3066	3.3233	0.040691	0.696233	2.18473	0.64351	0.067157	3.36874	0.7284
C31-3-2	9.93344		0.485517	49.8395	11.2689	26.3824	4.14091	0.057381	1.03775	2.94845	1.21928	0.062822	3.31612	0.715519
C31-3-3	10.5947		0.271174	52.6901	11.4035	24.3312	4.59559	0.170903	0.902318	1.84639	0.859964	0.03469	3.47906	0.814576
C31-3-4	10.6905		0.241608	52.6814	11.4068	24.5134	4.43696	0.040691	0.779781	1.74056	0.593367	0.031063	3.49095	0.818878
C31-3-5	10.2381		0.286948	52.525	11.3562	24.5887	4.5047	0.089801	0.67634	1.6826	0.961087	0.036868	3.47864	0.825912
C31-3-6	10.2706		0.32407	52.5967	11.4684	25.1436	4.36483	0.064825	0.693448	1.82943	0.737112	0.041402	3.46378	0.80869
C31-3-7	10.29		0.325991	52.157	11.3288	25.0288	4.39897	0.12488	0.628599	1.89162	0.727083	0.041887	3.45736	0.802123
C31-3-8	10.5902		0.247276	52.9221	11.2539	24.5102	4.59724	0.138911	0.393869	1.80516	0.869157	0.031725	3.49736	0.81823
C31-3-9	10.1623		0.280021	52.8638	11.5892	24.4572	4.53445	0.032272	0.477417	1.75101	0.852442	0.035995	3.49608	0.82078
C31-3-10	9.83719		0.337327	51.5009	11.0512	25.2025	4.43368	0.127686	0.855372	2.24863	0.785584	0.043528	3.42219	0.782752
C31-3-11	10.5638		0.272464	52.3379	11.5071	24.5344	4.45844	0.140314	0.787738	1.77903	0.718726	0.03506	3.47385	0.815394
C31-3-12	10.1404		0.453373	51.5466	11.1671	26.0011	4.11927	0.096434	0.805098	1.88194	0.973243	0.058295	3.4057	0.790786
C31-3-13	10.5463		0.49136	51.6953	11.177	26.8115	3.45053	0.058932	1.21145	1.9691	0.824863	0.062523	3.38948	0.754769
C31-3-14	10.7124		0.344567	52.2973	11.4106	24.9662	4.48281	0.083487	0.995613	1.76027	0.745887	0.044138	3.45044	0.818848
C31-3-15	10.6147		0.357791	52.6257	11.2323	24.9461	4.35269	0.079558	0.38432	1.87432	0.754662	0.045924	3.4819	0.803355
C31-3-16	10.9473		0.35118	52.9466	11.3805	25.4266	4.26884	0.071209	0.675346	1.80433	0.599635	0.044567	3.46843	0.804423
C31-3-17	9.90651		0.969545	52.0518	10.5446	27.4314	3.07757	0.040516	1.30544	2.02297	0.548446	0.122067	3.38758	0.724904
C31-3-19	11.0954		0.570712	51.4409	11.1855	26.5085	3.65872	0.047146	0.626609	2.06886	0.877514	0.073065	3.40146	0.755084
C31-3-20	11.451		0.443752	51.2993	11.2621	26.2848	3.86343	0.088398	0.935737	1.99703	1.03547	0.056986	3.38897	0.772069
C31-3-21	11.4779		0.482103	51.2059	11.2408	26.6071	3.84955	0.176796	0.776996	2.01	0.912615	0.061708	3.38042	0.771999
C31-3-22	11.0944		0.696351	50.7391	11.0025	27.2135	3.42278	0.088398	0.78535	2.15865	0.684461	0.089438	3.36137	0.734783
C31-3-23	11.0241		0.515165	51.589	11.345	26.5927	3.32563	0.117864	0.793705	1.95612	0.912615	0.066093	3.40559	0.747464
C31-3-24	11.1877		0.566382	50.9876	11.1265	27.3267	3.30543	0.080362	0.744336	2.06786	0.686057	0.072613	3.37083	0.738527
C31-3-25	11.0854		0.628901	50.7037	11.2848	27.7208	3.10646	0.130141	0.612685	2.008	0.672761	0.080803	3.35619	0.73143
C31-3-26	10.9239		0.627699	50.2295	10.8557	28.0788	2.79132	0.08304	0.99498	2.36356	0.941333	0.08057	3.32532	0.673301
C31-3-27	10.9009		0.422112	51.1632	11.3257	25.8416	3.97102	0.131257	0.531669	1.99259	0.717966	0.054657	3.41554	0.773518
C31-3-28	10.8725		0.557487	51.1608	10.9153	26.6629	3.36727	0.279927	0.944091	2.24252	0.807313	0.07142	3.38568	0.72763
C31-3-29	10.7135		0.274039	53.2202	11.1429	24.0078	5.122	0.115408	0.821555	1.76861	0.599635	0.034962	3.50062	0.835502
C31-3-30	10.527		0.270513	52.4969	11.3514	24.9298	4.50537	0.047146	0.660029	1.95612	0.579159	0.034658	3.46928	0.80269
C31-3-31	9.64131		0.261549	53.4116	11.1867	24.8948	4.28714	0.06548	0.566269	1.7453	0.60451	0.033344	3.50756	0.812633
C31-3-32	10.2991		0.29696	52.5678	11.4663	24.6748	4.6407	0.085451	0.651674	1.74663	0.666911	0.038102	3.47548	0.824719
C31-3-34	10.5893		0.365728	52.2619	11.2344	24.8109	4.28329	0.176796	0.643319	2.3792	0.228154	0.046982	3.47095	0.76291
C31-3-35	10.8138		0.247791	52.9281	11.5442	24.5897	4.62713	0.101791	0.41774	1.69694	0.957288	0.031678	3.49032	0.828494
C31-3-36	10.5639		0.218939	52.835	11.7322	24.6431	4.67887	0.073665	1.21145	1.68479	0.737112	0.027902	3.4626	0.831723
C31-3-37	10.4831		0.22495	52.609	11.4959	24.4973	4.40316	0.037502	0.812693	1.96266	0.335051	0.028963	3.48941	0.798411
C31-3-38	10.8402		0.252734	52.9108	11.2883	24.5476	4.5686	0.019644	0.80763	1.82178	0.760512	0.032274	3.48736	0.816253
C31-3-39	10.3973		0.257289	53.5594	11.0557	24.9106	4.41861	0.032413	0.442804	1.82245	1.21097	0.032571	3.50086	0.811518
C31-3-40	10.708		0.357792	52.1176	11.0153	25.3594	4.26883	0.09822	0.466476	1.99221	0.526508	0.045996	3.45935	0.790137
C31-3-41	10.8876		0.303573	52.8736	11.3897	25.0449	4.30758	0.159116	0.668383	1.72669	0.842414	0.038684	3.47589	0.814373
C31-3-42	10.2138		0.310406	52.4234	11.2316	24.7513	4.558	0.071209	0.877253	1.88081	0.819013	0.039781	3.46232	0.810295
C31-3-43	10.3091		0.232163	52.4127	11.3486	24.6211	4.51751	0.085942	0.939914	1.70457	0.438757	0.029821	3.4762	0.82392
C31-3-44	10.6801		0.215333	52.5593	11.2657	24.8451	4.69023	0.050896	0.972194	1.79579	0.606282	0.027503	3.46277	0.822621
C31-3-45	10.4657		0.289867	52.6734	11.1729	24.473	4.38423	0.117864	0.759527	1.89827	0.749876	0.037194	3.48903	0.802745
C31-3-46	10.0946		0.728093	50.2304	11.1068	28.2116	2.74969	0.011786	0.701803	2.5438	1.26362	0.093319	3.31846	0.654932
C31-3-47	9.90862		0.732062	49.8924	10.5962	28.5199	2.58663	0.014733	0.660029	2.85514	1.17587	0.094274	3.30755	0.614014
C31-3-48	10.4662		0.756751	50.3764	10.5366	28.5896	2.41548	0.068754	0.870291	2.71975	0.658136	0.096915	3.32714	0.608764
C31-3-49	10.3116		0.746831	50.049	10.4799	28.8241	2.37789	0.122775	0.877253	2.81955	1.30165	0.095259	3.298	0.596479
C31-3-50	9.5705		0.728096	49.0714	10.6919	28.4125	3.0932	0.159116	1.3117	3.40018	0.754662	0.093477	3.24892	0.61169
C31-3-52	9.49419		0.316797	52.1492	11.362	25.3584	4.2937	0.044199	0.676738	1.88929	0.982816	0.040549	3.44401	0.799866
C31-3-54	10.534		0.234807	53.0829	11.4323	24.8157	4.41514	0.100184	0.710157	1.76559	0.772212	0.029874	3.48672	0.815185
C31-3-55	10.338		0.54955	50.0705	10.744	27.6681	2.99659	0.044199	0.800668	2.29151	1.08227	0.071109	3.33798	0.697011
C31-3-56	9.99888		0.587757	50.7824	10.8652	27.7278	3.15755	0.06548	0.816913	2.17761	0.994516	0.075223	3.34977	0.717708
C31-3-57	10.2014		0.62119	51.5381	10.9692	27.6816	3.14693	0.095764	0.703195	2.09114	0.848264	0.078736	3.37523	0.726554
C31-3-58	10.3121		0.547345	51.1517	10.9373	27.2138	3.13248	0.144874	0.682308	2.28486	0.585009	0.070271	3.38582	0.707765
C31-3-59	10.0173		0.586821	51.2451	11.0046	27.2865	3.28652	0.045538	0.372168	2.23203	0.638192	0.075478	3.39113	0.720245
C31-3-60	10.52		0.250897	53.4	11.5826	24.685	4.54354	0.056476	0.696233	1.73699	0.628885	0.03191	3.49801	0.821741
C31-3-61	10.145		0.259713	53.2176	11.462	24.6722	4.46545	0.044199	0.570911	1.65636	0.848264	0.033099	3.49919	0.827505
C31-3-62	9.51015		0.286381	52.2297	11.3684	24.5617	4.7344	0.150276	0.409385	1.7217	0.579159	0.036981	3.47839	0.829598
C31-3-63	10.3654		0.333547	52.5683	11.2085	24.9902	4.36137	0.066298	0.738007	1.72203	0.702011	0.042647	3.47275	0.816599
C31-3-64	10.2388		0.598483	51.1995	10.9749	27.6991	3.17297	0.038306	1.01093	2.05289	1.24607	0.075967	3.35219	0.728561
C31-3-65	10.1904		0.660644	50.9741	10.8812	27.8181	2.96131	0.15617	0.459514	2.02596	0.965266	0.08474	3.36793	0.721376
C31-3-66	9.9151		0.634779	51.0614	10.8439	28.1491	2.74121	0.08185	0.965443	2.01022	0.409507	0.08105	3.36181	0.703757
C31-3-67	10.3993		0.619643	50.3785	11.1706	27.6636	2.91969	0.073665	1.10283	2.05789	0.895064	0.079612	3.33911	0.713697
C31-3-68	10.4392		0.637718	50.0383	10.8752	28.0736	2.75952	0.078576	0.619647	1.90159	0.95064	0.082545	3.34031	0.715604
C31-3-69	10.4557		0.599805	51.2864	10.9642	27.4553	2.77744	0.123757	0.868898	2.11076	0.947715	0.076675	3.38131	0.698165
C31-3-70	10.1974		0.603653	51.5027	11.0356	27.2193	3.08465	0.056253	0.539264	2.15584	0.79774	0.077298	3.3987	0.714487
C31-3-71	10.5101		0.6763	51.1061	10.9302	27.2906	3.38403	0.034377	0.403815	2.26075	0.862889	0.086874	3.37784	0.725794
C31-3-72	9.98442		0.251398	52.732	11.0143	24.595	4.74072	0.040181	0.56205	1.69875	0.909424	0.03217	3.48656	0.83057
C31-3-73	10.5983		0.261255	52.9058	11.3025	24.4438	4.46373	0.058932	0.584835	1.75561	0.508958	0.0335	3.5061	0.818157
C31-3-74	10.729		0.251398	52.2783	11.5558	24.8398	4.35899	0.176796	0.653193	1.8239	1.10088	0.032269	3.45939	0.808846
C31-3-75	10.8377		0.229959	52.9171	11.4071	24.411	4.85586	0.063843	0.960801	1.66966	0.321755	0.029441	3.48736	0.837066
C31-3-76	10.549		0.248031	52.9863	11.1791	24.2943	4.74829	0.094291	0.668383	1.80051	0.666911	0.031795	3.50003	0.82164
C31-3-77	10.4562		0.23613	52.8511	11.4089	24.5271	4.8871	0.13849	0.935737	1.64389	0.473858	0.030145	3.47758	0.838505
C31-3-78	10.6108		0.234808	52.5742	11.4535	24.5665	4.84197	0.209208	1.2198	1.56309	0.421207	0.029956	3.46166	0.846109
C31-3-79	10.3061		0.274479	52.8607	11.3365	24.2961	4.22429	0.044199	0.751931	1.68379	0.807313	0.035346	3.50829	0.816206
C31-3-80	10.0767		0.229224	52.4887	11.5696	24.2845	4.69199	0.134234	0.724082	1.70651	0.663011	0.029523	3.48339	0.828761
C31-3-81	10.707		0.317384	52.6139	11.1937	25.1664	4.47221	0.062206	0.649817	1.86944	0.838514	0.040474	3.46261	0.809152
C31-3-82	10.1834		0.313711	53.0968	11.1677	24.8592	4.42787	0.044199	0.536099	1.85753	0.424132	0.040164	3.49846	0.807907
C31-3-83	10.3405		0.274038	52.6676	11.611	24.7433	4.22834	0.081031	0.278493	1.8168	0.409507	0.035334	3.50233	0.805249
C31-3-84	10.6048		0.328337	52.249	11.2019	25.5032	4.38738	0.131257	0.683574	1.93454	0.82965	0.04191	3.44019	0.800323
C31-3-85	10.6108		0.347212	52.6965	11.2514	25.3833	4.12713	0.162063	0.459514	1.90824	0.245704	0.044506	3.47883	0.792653
C31-3-86	10.2572		0.535124	50.5866	10.9427	27.3616	3.56408	0.101791	0.805098	1.91277	0.510554	0.068804	3.35784	0.766409
C31-3-87	10.0468		0.27448	53.3952	11.4131	24.3863	4.66152	0.058932	0.710157	1.83642	1.03547	0.034818	3.49711	0.817605
C31-3-88	10.3106		0.364404	52.3242	11.0862	25.4048	4.31799	0.108042	1.22537	1.9099	0.526508	0.046416	3.43744	0.79981
C31-3-89	10.324		0.310304	52.2344	11.6119	25.2966	4.3716	0.061611	0.394954	1.87196	1.21256	0.039682	3.44734	0.806028
C31-3-91	10.5928		0.312709	52.5359	11.2038	25.0508	4.36846	0.222334	0.751931	1.70239	0.39887	0.04001	3.47184	0.820343
C31-3-92	10.3245		0.260814	52.968	11.4248	24.4094	4.53776	0.093309	0.438627	1.77191	0.862889	0.033506	3.50143	0.818408
C31-3-93	10.684		0.294316	52.9444	11.362	24.7122	4.09592	0.061878	0.977511	1.96511	0.772212	0.037675	3.48711	0.785942
C31-3-94	10.8062		0.316316	52.6237	11.3334	25.0386	4.11295	0.171438	1.10131	1.85292	0.590328	0.040333	3.46502	0.794506
C31-3-95	10.4018		0.288364	52.8822	11.8148	24.2345	4.93972	0.07612	0.738007	1.7345	0.95064	0.036832	3.4781	0.834271
C31-3-96	10.5349		0.254643	52.7899	11.2599	24.6613	4.44637	0.064825	0.584835	1.81347	0.561609	0.032679	3.49419	0.812723
C31-3-97	9.36945		0.535122	50.4022	11.1806	27.5535	2.98371	0.045538	0.736741	2.68377	0.638192	0.068921	3.34882	0.662906
C31-3-98	10.5668		0.556765	50.5778	10.8983	27.3051	3.13513	0.080362	0.835479	2.68021	0.765831	0.071647	3.35459	0.671094
C31-3-99	10.0387		0.465794	51.6445	11.1867	26.8887	3.62788	0.091672	0.789064	2.04237	0.936015	0.059261	3.38933	0.755498
C31-3-100	10.2182		0.684449	50.1274	10.7557	28.4834	3.21112	0.070718	0.843834	2.06686	0.473858	0.087723	3.3138	0.732703
C31-3-101	10.4841		0.246857	52.7534	11.501	24.4453	4.44908	0.045836	0.68695	1.78077	1.11152	0.031639	3.48606	0.815218
C31-3-102	10.6556		0.259713	53.349	11.1447	23.7483	5.2929	0.039288	0.786743	2.00724	0.511883	0.033229	3.50911	0.817695
C31-3-103	10.3394		0.232163	52.146	11.4535	24.6326	4.73092	0.076611	1.03599	1.90824	1.52687	0.029741	3.43556	0.815103
C31-3-104	10.3709		0.282414	52.6708	11.3557	24.4754	4.46027	0.011786	0.902318	1.8823	0.789763	0.036185	3.4817	0.806307
C31-3-105	10.5354		0.213062	52.6819	11.2363	24.5338	4.71513	0.26192	0.519854	1.8107	0.799513	0.027386	3.48244	0.820768
C31-3-106	10.1429		0.318853	51.716	11.2765	25.1505	4.51462	0.121138	1.14182	1.77634	0.487508	0.041026	3.42917	0.818514
C31-3-107	10.6022		0.602451	50.9344	11.1748	27.9312	3.22212	0.07612	1.05827	2.3123	0.658136	0.07648	3.33617	0.708654
C31-3-108	10.1065		0.313711	52.8071	11.2989	24.6826	4.54355	0.152241	0.779781	1.84672	0.936015	0.040003	3.47418	0.812285
C31-3-109	10.2317		0.521778	50.8228	11.1791	27.1656	3.06542	0.117864	1.15296	2.15666	0.737112	0.066971	3.36434	0.710014
C31-3-110	10.1739		0.496652	52.1524	11.0543	26.0607	3.64716	0.058932	0.250644	2.10001	0.390006	0.063804	3.45826	0.751312
C31-3-111	10.2372		0.316797	52.7062	11.2918	24.8876	4.61293	0.132597	0.910672	1.65885	0.754662	0.040469	3.46467	0.831841
Standard measurements
Spot	Measured δ18O ‰	2 SE (int)	δ18O ‰ IMF corrected	± 2s (int)
Session BO79
WM1-01	16.1774	0.253014	10.2983	0.756093
WM1-02	15.9336	0.181858	10.0545	0.735346
WM1-03	16.1331	0.156254	10.2539	0.729436
WM1-04	15.6538	0.200089	9.77468	0.740065
WM1-05	16.0947	0.234657	10.2155	0.75015
WM1-06	16.1301	0.204827	10.2509	0.74136
WM1-07	16.0742	0.201198	10.1951	0.740366
WM1-08	15.9894	0.211004	10.1103	0.743091
WM1-09	15.8503	0.245504	9.97117	0.753614
WM1-10	16.4233	0.158354	10.5442	0.729888
WM1-11	16.341	0.187031	10.4619	0.736642
WM1-12	16.0338	0.22844	10.1547	0.748229
WM1-13	16.0543	0.200074	10.1751	0.740061
WM1-14	15.5675	0.152581	9.6884	0.728658
WM1-15	16.1191	0.184122	10.24	0.735909
WM1-16	16.0622	0.239641	10.1831	0.751724
WM1-17	16.6477	0.17235	10.7686	0.733052
WM1-18	16.6098	0.135519	10.7307	0.725277
WM1-19	16.9055	0.118277	11.0264	0.722254
WM1-20	16.9285	0.147726	11.0494	0.727657
WM1-21	16.2198	0.115485	10.3407	0.721802
WM1-22	16.0897	0.238865	10.2105	0.751477
WM1-23	16.4218	0.243236	10.5427	0.752878
WM1-24	16.7534	0.216833	10.8743	0.744767
WM1-25	16.73	0.13322	10.8509	0.724851
WM1-26	16.137	0.229727	10.2579	0.748623
WM1-27	16.6452	0.213356	10.7661	0.743762
Average	16.2491
STDEV	0.712503
IMF corr applied	5.88
Session BO80
WM1-01	13.9158	0.220448	9.97794	0.578957
WM1-02	14.3507	0.216705	10.4128	0.577542
WM1-03	14.0654	0.217393	10.1275	0.5778
WM1-04	14.028	0.242502	10.0901	0.587708
WM1-05	13.9368	0.174019	9.99888	0.562918
WM1-06	14.041	0.148151	10.1031	0.555466
WM1-07	14.8594	0.218619	10.9215	0.578263
WM1-08	14.2918	0.227639	10.354	0.581733
WM1-09	13.9522	0.20024	10.0143	0.571568
WM1-10	14.6105	0.168327	10.6726	0.561184
WM1-11	14.6624	0.20601	10.7245	0.573615
WM1-12	14.4649	0.192641	10.527	0.56895
WM1-13	14.3936	0.196669	10.4557	0.570326
WM1-14	14.4459	0.216819	10.5081	0.577585
WM1-15	14.2998	0.174976	10.3619	0.563214
WM1-16	14.1138	0.186659	10.1759	0.566952
WM1-17	14.1542	0.185778	10.2163	0.566663
WM1-18	14.7836	0.24775	10.8457	0.589893
WM1-19	14.813	0.164685	10.8751	0.560102
WM1-20	14.1941	0.200032	10.2562	0.571495
WM1-21	13.7722	0.152142	9.83431	0.556544
WM1-22	14.1776	0.190901	10.2398	0.568363
WM1-23	14.2774	0.18696	10.3395	0.567052
WM1-24	14.8873	0.201326	10.9494	0.571949
WM1-25	14.4988	0.17539	10.5609	0.563343
WM1-26	14.1821	0.115674	10.2442	0.547699
WM1-27	13.8305	0.240846	9.89266	0.587027
WM1-28	14.0829	0.205662	10.145	0.57349
WM1-29	14.1677	0.214369	10.2298	0.57667
WM1-30	14.3357	0.20399	10.3978	0.572892
WM1-31	14.3846	0.206731	10.4467	0.573874
WM1-32	14.2644	0.205618	10.3265	0.573474
WM1-33	14.425	0.244042	10.4871	0.588345
WM1-34	14.2983	0.139391	10.3604	0.553194
WM1-35	14.6813	0.185091	10.7434	0.566438
WM1-36	14.3203	0.183365	10.3824	0.565877
WM1-37	14.2046	0.181592	10.2667	0.565305
WM1-38	14.4838	0.138985	10.546	0.553092
WM1-39	14.1811	0.17255	10.2432	0.562465
WM1-40	14.634	0.11151	10.6961	0.546835
WM1-41	14.2664	0.111504	10.3285	0.546833
WM1-42	14.1492	0.180376	10.2113	0.564915
WM1-43	14.3567	0.165225	10.4188	0.560261
WM1-44	14.1866	0.2431	10.2487	0.587955
WM1-45	14.428	0.111806	10.4901	0.546895
WM1-46	14.63	0.163084	10.6921	0.559634
WM1-47	14.5651	0.1955	10.6272	0.569924
WM1-48	14.3093	0.223903	10.3714	0.580281
WM1-49	13.8834	0.147087	9.94552	0.555183
WM1-50	14.2185	0.151861	10.2806	0.556467
WM1-51	14.2016	0.15227	10.2637	0.556579
WM1-52	14.1407	0.196203	10.2029	0.570166
WM1-53	14.4235	0.185013	10.4856	0.566413
WM1-54	14.438	0.205663	10.5001	0.57349
WM1-55	14.3647	0.154295	10.4268	0.557136
WM1-56	14.4928	0.180287	10.5549	0.564887
WM1-57	14.4365	0.223761	10.4986	0.580226
WM1-58	14.2714	0.176731	10.3335	0.563762
WM1-59	14.056	0.250045	10.1181	0.590861
WM1-60	14.3557	0.265737	10.4178	0.59767
WM1-61	14.3482	0.203502	10.4103	0.572719
WM1-62	13.9916	0.227848	10.0537	0.581815
WM1-63	13.8201	0.166975	9.88219	0.56078
WM1-64	14.811	0.207616	10.8731	0.574193
WM1-65	14.623	0.168135	10.6851	0.561126
WM1-66	14.8015	0.183333	10.8636	0.565866
WM1-67	14.601	0.147957	10.6632	0.555414
WM1-68	14.7646	0.117782	10.8267	0.548148
WM1-69	14.029	0.157212	10.0911	0.557951
WM1-70	14.044	0.219493	10.1061	0.578594
WM1-71	14.1502	0.15243	10.2123	0.556623
WM1-72	14.8135	0.273038	10.8756	0.600952
WM1-73	14.4036	0.171593	10.4657	0.562172
WM1-74	14.1976	0.163426	10.2597	0.559733
WM1-75	13.9522	0.19979	10.0143	0.57141
WM1-76	14.4669	0.179158	10.529	0.564528
WM1-77	14.2933	0.242105	10.3555	0.587545
WM1-78	14.2051	0.154837	10.2672	0.557286
WM1-79	14.3632	0.155715	10.4253	0.557531
WM1-80	14.0505	0.166478	10.1126	0.560632
WM1-81	14.5896	0.131187	10.6517	0.551184
WM1-82	14.2574	0.153764	10.3195	0.556989
WM1-83	13.8445	0.218377	9.90662	0.578171
WM1-84	14.0769	0.235631	10.139	0.584907
WM1-85	14.031	0.21624	10.0931	0.577368
Average	14.3079
STDEV	0.535344
IMF corr applied	3.94
Session BO83
WM1-01	15.0429	0.220134	10.763	0.776283
WM1-02	15.0883	0.178939	10.8084	0.765621
WM1-03	15.0239	0.151021	10.7441	0.759581
WM1-04	15.0519	0.175507	10.772	0.764826
WM1-05	14.62	0.139747	10.3401	0.757421
WM1-06	14.9616	0.211083	10.6817	0.773765
WM1-07	14.8339	0.160814	10.5541	0.761589
WM1-08	15.0828	0.152194	10.8029	0.759816
WM1-09	15.2499	0.178819	10.97	0.765593
WM1-10	15.1287	0.217569	10.8488	0.77556
WM1-11	15.1461	0.176648	10.8663	0.765089
WM1-12	15.1212	0.201449	10.8413	0.771193
WM1-13	15.0598	0.173215	10.78	0.764304
WM1-14	14.9023	0.183509	10.6224	0.766702
WM1-15	15.2189	0.187744	10.9391	0.767727
WM1-16	14.3123	0.287725	10.0324	0.798087
WM1-17	14.25	0.179991	9.97008	0.765868
WM1-18	14.4564	0.172735	10.1765	0.764195
WM1-19	14.028	0.181715	9.74816	0.766275
WM1-20	14.422	0.163168	10.1421	0.76209
WM1-21	14.5427	0.266767	10.2628	0.790773
WM1-22	14.2619	0.182367	9.98205	0.766429
WM1-23	14.5442	0.210196	10.2643	0.773524
WM1-24	14.3686	0.20834	10.0888	0.773021
WM1-25	14.6968	0.162054	10.4169	0.761852
WM1-26	14.5068	0.231215	10.2269	0.779498
WM1-27	14.4275	0.189983	10.1476	0.768277
WM1-28	14.5586	0.209621	10.2788	0.773368
WM1-29	14.3078	0.2205	10.0279	0.776387
WM1-30	14.3607	0.29272	10.0808	0.799901
WM1-31	14.5975	0.216861	10.3177	0.775361
WM1-32	13.8405	0.170464	9.56064	0.763685
WM1-33	14.047	0.180845	9.76711	0.766069
WM1-34	14.44	0.186891	10.1601	0.767519
WM1-35	14.5197	0.240653	10.2399	0.782349
WM1-36	14.5512	0.208142	10.2713	0.772968
WM1-37	14.4729	0.193836	10.193	0.769239
Average	14.6499
STDEV	0.744417
IMF corr applied	4.28
Session BO84
WM1-01	13.9093	0.232304	10.5753	0.922676
WM1-02	13.5473	0.176244	10.2133	0.91018
WM1-03	13.4081	0.189061	10.0741	0.912748
WM1-04	13.475	0.216453	10.1409	0.918813
WM1-05	13.5942	0.246836	10.2601	0.926441
WM1-06	13.4311	0.172092	10.0971	0.909385
WM1-07	12.8267	0.229723	9.49263	0.922029
WM1-08	13.5228	0.153285	10.1888	0.906014
WM1-09	12.9942	0.129487	9.66019	0.902293
WM1-10	13.4346	0.244093	10.1005	0.925714
WM1-11	13.4994	0.187708	10.1654	0.912469
WM1-12	13.3353	0.215236	10.0013	0.918527
WM1-13	12.9603	0.176025	9.62628	0.910137
WM1-14	13.1393	0.214047	9.80532	0.918249
WM1-15	13.1134	0.183784	9.77938	0.91167
WM1-16	13.4366	0.237808	10.1025	0.924077
WM1-17	13.1498	0.227638	9.81579	0.921512
WM1-18	12.6636	0.169872	9.32955	0.908967
WM1-19	13.0855	0.224656	9.75146	0.92078
WM1-20	12.9897	0.250215	9.6557	0.927347
WM1-21	13.0476	0.159216	9.71355	0.907036
WM1-22	13.4401	0.14789	10.106	0.905117
WM1-23	12.6476	0.146904	9.31359	0.904956
WM1-24	13.0695	0.242502	9.7355	0.925296
WM1-25	13.1728	0.163484	9.83873	0.907795
WM1-26	13.6979	0.236855	10.3639	0.923832
WM1-27	13.5937	0.29368	10.2596	0.940007
WM1-28	13.7557	0.2285	10.4217	0.921725
WM1-29	13.7039	0.222218	10.3698	0.920188
WM1-30	13.2346	0.202872	9.90057	0.915709
WM1-31	13.7951	0.252241	10.4611	0.927896
WM1-32	14.2943	0.158099	10.9603	0.906841
WM1-33	14.228	0.136793	10.894	0.90337
WM1-34	14.3537	0.164697	11.0197	0.908015
WM1-35	14.415	0.141026	11.081	0.904021
WM1-36	14.2829	0.166138	10.9488	0.908277
WM1-37	14.0166	0.145308	10.6825	0.904699
WM1-38	13.9951	0.140529	10.6611	0.903943
WM1-39	13.9467	0.223304	10.6127	0.920451
WM1-40	13.9447	0.207004	10.6107	0.916633
WM1-41	13.9452	0.16486	10.6112	0.908044
WM1-42	14.231	0.114765	10.897	0.900298
WM1-43	14.1198	0.145037	10.7858	0.904655
WM1-44	13.9921	0.201753	10.6581	0.915461
WM1-45	13.9293	0.197971	10.5953	0.914635
WM1-46	13.7946	0.144917	10.4606	0.904636
WM1-47	14.1357	0.138162	10.8017	0.903578
WM1-48	13.3418	0.138256	10.0078	0.903593
WM1-49	13.8844	0.165668	10.5504	0.908191
WM1-50	14.034	0.153861	10.7	0.906112
WM1-51	13.6206	0.144406	10.2866	0.904554
WM1-52	14.2235	0.159275	10.8895	0.907047
WM1-53	13.7448	0.146406	10.4107	0.904876
WM1-54	13.862	0.155727	10.5279	0.90643
WM1-55	13.4291	0.174945	10.0951	0.909929
WM1-56	13.8934	0.177751	10.5594	0.910473
WM1-57	13.841	0.241065	10.507	0.92492
WM1-58	13.4894	0.171538	10.1554	0.90928
WM1-59	14.1213	0.155955	10.7873	0.90647
WM1-60	13.9572	0.179917	10.6232	0.910898
WM1-61	14.214	0.138484	10.88	0.903628
WM1-62	13.9213	0.206158	10.5873	0.916442
WM1-63	13.8211	0.165293	10.487	0.908123
WM1-64	13.8959	0.180664	10.5618	0.911046
WM1-65	14.1462	0.121252	10.8122	0.901148
WM1-66	13.8515	0.192057	10.5175	0.913374
WM1-67	14.1308	0.175147	10.7967	0.909968
WM1-68	14.5427	0.20841	11.2087	0.916951
WM1-69	14.1921	0.157138	10.8581	0.906674
WM1-70	14.0111	0.112381	10.677	0.899997
WM1-71	13.9572	0.171	10.6232	0.909179
WM1-72	14.2639	0.140131	10.9299	0.903882
Average	13.704
STDEV	0.892953
IMF corr applied	3.33

## Sheet: T4S_Atg_d18O
Supplementary Table 4S. Geolocation of serpentinite samples from the Zermattt-Saas unit with oxygen isotope composition of antigorite.
Sample	Longitude	Latitude	N δ18O analyses	δ18O ‰ range	Average δ18O ‰	± 2 SD*
Z1	45.8785	7.59442	2	5.3 - 6.4	6.1
Z2	45.8727	7.60328	14	2.8 - 3.8	3.4	0.3
Z5	45.8778	7.6144	14	2.4 - 4.1	3.2	0.5
Z6	45.8783	7.61817	8	0.4 - 4.2	2.8	1.6
Z7	45.8805	7.6164	14	3.1 - 4.0	3.6	0.3
Z8	45.8857	7.6148	14	4.1 - 5.2	4.6	0.3
Z14	45.9001	7.61435	6	0.9 - 1.2	1.1	0.3
Z15	45.9037	7.61552	9	1.2 - 1.9	1.6	0.3
Z17	45.907	7.61343	14	1.5 - 2.9	2.2	0.4
*) Uncertainty on the mean for serpentinite Z14 has been expanded to be greater than minimum repeatability on the reference material.

## Sheet: T5S_bulk
Supplementary Table 5S. Bulk rock major and trace element analysis of metasediment C33.
	C33 quartzschist
SiO2	71.9929
TiO2	0.483914
Al2O3	14.1912
FeO	3.90695
MnO	0.215124
MgO	2.29629
CaO	3.02271
Na2O	0.690285
K2O	3.12349
P2O5	0.0771853
Li	16.0419
Be	2.56649
B	88.7601
Sc	8.68513
V	108.932
Cr	86.2048
Co	42.7223
Ni	99.8728
Cu	62.1824
Zn	72.0139
As	0.412679
Se	0.261531
Rb	126.277
Sr	133.491
Y	12.5198
Zr	88.4217
Nb	9.34402
Mo	0.16738
Cd	0.0241592
In	0.0546398
Sn	1.77126
Sb	0.0475768
Cs	4.29181
Ba	212.024
La	27.6541
Ce	75.7438
Pr	6.75033
Nd	26.673
Sm	5.43426
Eu	1.15721
Gd	4.4801
Tb	0.558338
Dy	2.90838
Ho	0.470616
Er	1.17003
Tm	0.140424
Yb	0.889235
Lu	0.128945
Hf	2.50073
Ta	0.638696
W	0.967994
Pb	7.04398
Bi	0.192391
Th	10.5453
U	1.43049
Data were measured by LA-ICPMS of pressed powder pellets
